# Supplementary material for: Genome-wide identification and characterization of the Groucho/Tup1-like corepressor family identifies a potential role in the epigenetic regulation of abiotic stress responses in soybean
Source: Front Plant Sci. 2026 Jun 4;17:1825108. doi: 10.3389/fpls.2026.1825108 (PMC13275459; doi:10.3389/fpls.2026.1825108)
Supplement: Supplementary Table 1 — Basic physicochemical properties of GmGTLCs. [file Table1.xlsx]

## Sheet: Table S1
Table S1. Basic physicochemical properties of GmGTLCs
Gene name	GeneID	Exon number	ORF length(bp)	Protein						Subcellular location
				Size(aa)	MW(kDa)	pI	II	AI	GRAVY
GmTPL1	Glyma.03G233400.1	25	3393	1130	124.06	6.68	37.64	83.14	-0.228	Chloroplast
GmTPL2	Glyma.04G065000.3	24	3183	1060	118.42	5.93	34.35	86.91	-0.27	Nucleus
GmTPL3	Glyma.06G066200.12	24	3165	1054	117.8	5.63	35.36	85.93	-0.292	Nucleus
GmTPL4	Glyma.07G028000.9	25	3405	1134	124.74	6.64	40.6	80.79	-0.316	Chloroplast
GmTPL5	Glyma.08G214600.1	25	3402	1133	124.75	6.65	40.01	80.86	-0.31	Chloroplast
GmTPL6	Glyma.10G150000.3	25	3390	1129	124.76	6.97	41.43	84.92	-0.24	Chloroplast
GmTPL7	Glyma.13G158800.1	25	3402	1133	124.77	6.6	37.23	81.62	-0.285	Nucleus
GmTPL8	Glyma.13G367300.1	25	3399	1132	124.74	6.58	38.69	80.59	-0.317	Chloroplast
GmTPL9	Glyma.15G006100.1	25	3393	1130	124.83	6.35	38.92	80.63	-0.304	Chloroplast
GmTPL10	Glyma.17G112500.4	25	3408	1135	124.97	6.61	37.89	81.82	-0.287	Nucleus
GmTPL11	Glyma.19G230500.1	25	3393	1130	124.23	6.94	37.98	84.95	-0.208	Chloroplast
GmTPL12	Glyma.20G238400.1	25	3393	1130	124.83	6.97	42.12	84.07	-0.25	Chloroplast
GmWDR26A	Glyma.02G282600.1	4	1722	573	64.11	6.2	51.28	92.36	-0.291	Nucleus
GmWDR26B	Glyma.08G304300.2	4	1746	581	64.95	6.02	49.47	89.55	-0.373	Nucleus
GmWDR26C	Glyma.14G031700.1	4	1719	572	63.74	6.12	48.57	91.85	-0.281	Nucleus
GmWDR26D	Glyma.18G114800.2	4	1743	580	64.57	6.06	46	92.05	-0.334	Nucleus
GmWDR26E	Glyma.19G170400.7	4	1572	523	58.78	5.85	33.45	85.47	-0.198	Cytosol
GmLUG1	Glyma.02G164700.6	18	2370	789	85.87	6.27	39.7	71.84	-0.452	Nucleus
GmLUG2	Glyma.04G070200.2	18	2739	912	100.21	6.23	58.06	66.09	-0.7	Nucleus
GmLUG3	Glyma.05G011800.2	18	2529	842	92.91	6.53	43.16	74.57	-0.452	Nucleus
GmLUG4	Glyma.06G072200.1	18	2679	892	97.5	6.36	54.26	67.66	-0.641	Nucleus
GmLUG5	Glyma.08G354500.1	17	2343	780	84.8	6.36	45.16	67.44	-0.517	Nucleus
GmLUG6	Glyma.10G102400.2	17	2361	786	85.52	6.17	41.73	70.61	-0.469	Nucleus
GmLUG7	Glyma.13G237900.7	16	2115	704	79.35	6.69	43.81	75.71	-0.47	Chloroplast
GmLUG8	Glyma.14G128300.2	18	2709	902	99.1	6.36	56.29	67.49	-0.672	Nucleus
GmLUG9	Glyma.15G075500.16	16	2013	670	75.02	6.01	45.84	73.46	-0.498	Nucleus
GmLUG10	Glyma.17G120000.1	18	2526	841	92.72	6.47	42.2	75.96	-0.471	Nucleus
GmLUG11	Glyma.17G205700.7	18	2739	912	100.19	6.47	57.35	66.22	-0.703	Nucleus
GmLUG12	Glyma.18G171100.3	17	2328	775	84.47	6.32	43.44	66.12	-0.549	Nucleus
GmHOS15A	Glyma.04G043300.1	14	1707	568	63.9	5.46	30.64	74.65	-0.595	Nucleus
GmHOS15B	Glyma.05G100500.1	14	1875	624	71.32	5.88	31.53	68.06	-0.836	Nucleus
GmHOS15C	Glyma.06G043800.2	14	1698	565	63.43	5.46	31.85	74.53	-0.602	Nucleus
GmHOS15D	Glyma.11G051700.1	14	1677	558	62.55	5.79	31	75.65	-0.518	Nucleus
GmHOS15E	Glyma.17G165900.1	14	1845	614	70.1	5.93	33.98	69.33	-0.788	Nucleus
GmSMU1A	Glyma.05G170500.1	16	1542	513	57.96	6.47	44.08	80.53	-0.326	Nucleus
GmSMU1B	Glyma.08G128700.1	16	1542	513	57.96	6.47	43.76	82.81	-0.299	Nucleus
GmDCAF1A	Glyma.04G073900.5	15	5964	1987	217.41	5.36	48.19	85.63	-0.366	Plastid
GmDCAF1B	Glyma.06G075000.1	15	5772	1923	210.07	5.15	48.95	85.74	-0.368	Plastid
GmDCAF1C	Glyma.14G131100.3	4	2151	716	80.28	5.53	51.97	89.73	-0.269	Nucleus

## Sheet: Table S2
Table S2. The motifs in GmGTLC proteins
Gene name	Motifs	Number of motif	Number of conserved motif in each subfamily
GmDCAF1A	1,5,7,10,13,14,15	7	4 （motif：1,7,10,13）
GmDCAF1B	1,5,7,10,13,14,15	7
GmDCAF1C	1,7,10,13	4
GmHOS15A	1,2,5,9,10,12,13,14	8	8 （motif：1,2,5,9,10,12,13,14）
GmHOS15B	1,2,5,9,10,12,13,14	8
GmHOS15C	1,2,5,9,10,12,13,14	8
GmHOS15D	1,2,5,9,10,12,13,14	8
GmHOS15E	1,2,5,9,10,12,13,14	8
GmLUG1	1,2,5,6,9,10,12,13,14	9	8 （motif：1,5,6,9,10,12,13,14）
GmLUG2	1,2,5,6,9,10,12,13,14	9
GmLUG3	1,5,6,9,10,12,13,14,15	9
GmLUG4	1,2,5,6,9,10,12,13,14	9
GmLUG5	1,2,5,6,9,10,12,13,14,15	10
GmLUG6	1,2,5,6,7,9,10,12,13,14	10
GmLUG7	1,2,5,6,9,10,12,13,14	9
GmLUG8	1,2,3,5,6,9,10,12,13,14	10
GmLUG9	1,2,5,6,9,10,12,13,14	9
GmLUG10	1,5,6,9,10,12,13,14,15	9
GmLUG11	1,2,5,6,7,9,10,12,13,14,15	11
GmLUG12	1,2,5,6,9,10,12,13,14,15	10
GmSMU1A	1,2,3,5,7,9,10,12,13,14	10	8 （motif：1,2,3,5,7,9,10,12,13,14）
GmSMU1B	1,2,3,5,7,9,10,12,13,14	10
GmTPL1	1,2,3,4,5,7,8,9,10,11,12,13,14,15	14	14 （motif：1,2,3,4,5,7,8,9,10,11,12,13,14,15）
GmTPL2	1,2,3,4,5,7,8,9,10,11,12,13,14,15	14
GmTPL3	1,2,3,4,5,7,8,9,10,11,12,13,14,15	14
GmTPL4	1,2,3,4,5,7,8,9,10,11,12,13,14,15	14
GmTPL5	1,2,3,4,5,7,8,9,10,11,12,13,14,15	14
GmTPL6	1,2,3,4,5,7,8,9,10,11,12,13,14,15	14
GmTPL7	1,2,3,4,5,7,8,9,10,11,12,13,14,15	14
GmTPL8	1,2,3,4,5,7,8,9,10,11,12,13,14,15	14
GmTPL9	1,2,3,4,5,7,8,9,10,11,12,13,14,15	14
GmTPL10	1,2,3,4,5,7,8,9,10,11,12,13,14,15	14
GmTPL11	1,2,3,4,5,7,8,9,10,11,12,13,14,15	14
GmTPL12	1,2,3,4,5,7,8,9,10,11,12,13,14,15	14
GmWDR26A	1,2,5,7,9,10,12,13,14	9	8 （motif：1,2,5,9,10,12,13,14）
GmWDR26B	1,2,5,7,9,10,12,13,14	9
GmWDR26C	1,2,5,7,9,10,12,13,14	9
GmWDR26D	1,2,5,7,9,10,12,13,14	9
GmWDR26E	1,2,4,5,9,10,12,13,14	9

## Sheet: Table S3
Table S3. The domain distrubution of GmCTLC proteins
Gene name	Position		E-Value	domain	WD40 repeat
	From	To		Short name
GmDCAF1A	1229	1261	4.19947e-05	LisH
	1557	1597	0.479324	WD40	1
	1600	1640	0.135817	WD40	2
GmDCAF1B	1165	1197	4.19947e-05	LisH
	1493	1533	0.64178	WD40	1
	1536	1576	0.690359	WD40	2
GmDCAF1C	100	132	5.17015e-05	LisH
	423	453	3.57e-06	WD40	1
	471	504	2.13e-10	WD40	2
GmHOS15A	5	37	0.000167979	LisH
	209	248	1.76185e-09	WD40	1
	264	307	1.46541e-06	WD40	2
	309	348	3.23814e-08	WD40	3
	351	389	0.690359	WD40	4
	392	431	2.27029e-12	WD40	5
	434	482	1.38822e-07	WD40	6
	485	524	5.21576e-12	WD40	7
GmHOS15B	5	37	0.000167979	LisH
	206	245	2.49164e-09	WD40	1
	261	304	1.46541e-06	WD40	2
	306	345	3.23814e-08	WD40	3
	389	428	2.27029e-12	WD40	4
	431	479	1.96324e-07	WD40	5
	482	521	1.28427e-11	WD40	6
	524	562	0.859295	WD40	7
GmHOS15C	5	37	1.85592e-06	LisH
	265	304	5.50579e-11	WD40	1
	320	363	9.37865e-05	WD40	2
	365	404	5.72427e-09	WD40	3
	448	487	4.17261e-11	WD40	4
	490	538	5.63793e-08	WD40	5
	541	580	7.90561e-12	WD40	6
	583	621	0.167211	WD40	7
GmHOS15D	5	37	0.00101843	LisH
	199	238	6.77842e-11	WD40	1
	254	297	0.000163292	WD40	2
	299	338	8.09535e-09	WD40	3
	382	421	1.19827e-11	WD40	4
	424	472	9.29911e-09	WD40	5
	475	514	3.38921e-11	WD40	6
	517	555	0.214807	WD40	7
GmHOS15E	5	37	1.85592e-06	LisH
	255	294	5.50579e-11	WD40	1
	310	353	9.37865e-05	WD40	2
	355	394	5.72427e-09	WD40	3
	438	477	4.47209e-11	WD40	4
	480	528	5.63793e-08	WD40	5
	531	570	2.23604e-11	WD40	6
	573	611	0.167211	WD40	7
GmLUG1	8	40	6.36521e-05	LisH
	498	539	0.00043093	WD40	1
	542	581	1.68332e-06	WD40	2
	585	625	3.14118e-06	WD40	3
	667	705	4.33819e-09	WD40	4
	708	747	0.742616	WD40	5
	750	789	2.88662e-05	WD40	6
GmLUG2	8	40	0.00109153	LisH
	621	660	1.44331e-05	WD40	1
	663	702	8.21933e-10	WD40	2
	706	746	9.8162e-08	WD40	3
	788	826	1.33523e-09	WD40	4
	873	912	3.60827e-06	WD40	5
GmLUG3	8	40	0.00101843	LisH
	551	590	0.000284308	WD40	1
	593	632	2.63019e-08	WD40	2
	636	675	0.00184744	WD40	3
	717	755	5.38662e-05	WD40	4
	761	799	0.38509	WD40	5
	801	840	0.000461859	WD40	6
GmLUG4	8	40	0.00109153	LisH
	601	640	2.07241e-06	WD40	1
	643	682	8.21933e-10	WD40	2
	686	726	9.8162e-08	WD40	3
	768	806	3.11454e-10	WD40	4
	853	892	3.60827e-06	WD40	5
GmLUG5	14	46	0.0033089	LisH
	491	530	2.69331e-05	WD40	1
	533	572	6.9411e-08	WD40	2
	576	616	8.75059e-05	WD40	3
	658	696	5.38662e-05	WD40	4
	700	739	0.207112	WD40	5
	741	780	0.00106107	WD40	6
GmLUG6	8	40	6.36521e-05	LisH
	498	537	1.27572e-06	WD40	1
	540	579	1.68332e-06	WD40	2
	583	623	3.14118e-06	WD40	3
	665	703	1.73528e-08	WD40	4
	706	745	0.859295	WD40	5
	747	786	6.1876e-05	WD40	6
GmLUG7	18	38	0.055159	LisH
	416	455	0.000284308	WD40	1
	458	497	9.02068e-07	WD40	2
	501	541	0.000230929	WD40	3
	583	621	4.2083e-07	WD40	4
	663	704	0.055159	WD40	5
GmLUG8	8	40	0.00109153	LisH
	611	650	2.51295e-05	WD40	1
	653	692	9.29911e-09	WD40	2
	696	736	2.45405e-08	WD40	3
	778	816	1.88831e-09	WD40	4
	822	861	0.287611	WD40	5
	863	902	1.90446e-05	WD40	6
GmLUG9	11	43	0.0698579	LisH
	382	421	0.000175012	WD40	1
	424	463	7.21655e-06	WD40	2
	467	507	0.000230929	WD40	3
	549	587	1.20852e-07	WD40	4
	631	670	0.00909784	WD40	5
GmLUG10	8	40	0.0430026	LisH
	552	591	0.00043093	WD40	1
	594	633	9.96654e-09	WD40	2
	637	676	0.00212215	WD40	3
	718	756	6.28237e-06	WD40	4
	802	841	0.000123752	WD40	5
GmLUG11	8	40	0.00109153	LisH
	621	660	0.000265268	WD40	1
	663	702	2.16909e-09	WD40	2
	706	746	8.67638e-09	WD40	3
	788	826	1.14485e-08	WD40	4
	832	871	0.287611	WD40	5
	873	912	1.90446e-05	WD40	6
GmLUG12	14	46	0.00709278	LisH
	486	525	0.000247504	WD40	1
	528	567	1.20852e-07	WD40	2
	571	611	6.1876e-05	WD40	3
	653	691	1.90446e-05	WD40	4
	695	734	0.357992	WD40	5
	736	775	0.000495008	WD40	6
GmSMU1A	7	39	0.000221649	LisH
	41	93	0.000192957	CTLH
	202	242	5.18102e-07	WD40	1
	253	292	1.31509e-08	WD40	2
	295	335	4.51034e-07	WD40	3
	338	377	2.36038e-10	WD40	4
	473	512	0.089606	WD40	5
GmSMU1B	7	39	0.000221649	LisH
	41	93	0.000192957	CTLH
	202	242	5.18102e-07	WD40	1
	253	292	1.31509e-08	WD40	2
	295	335	4.51034e-07	WD40	3
	338	377	2.36038e-10	WD40	4
	473	512	0.00344744	WD40	5
GmTPL1	4	36	0.000118779	LisH
	34	92	3.12885e-13	CTLH
	335	374	9.37865e-05	WD40	1
	439	482	0.000350024	WD40	2
	484	525	0.207112	WD40	3
	574	614	0.214807	WD40	4
	904	943	1.44331e-05	WD40	5
GmTPL2	6	38	4.32909e-07	LisH
	36	94	9.34182e-12	CTLH
	400	441	1.77692e-05	WD40	1
	444	485	0.0836054	WD40	2
	852	891	5.95143e-07	WD40	3
GmTPL3	6	38	4.32909e-07	LisH
	36	94	1.01657e-12	CTLH
	394	435	3.31585e-05	WD40	1
	438	479	0.0679087	WD40	2
	846	885	5.95143e-07	WD40	3
GmTPL4	4	36	3.65585e-05	LisH
	34	92	1.40395e-15	CTLH
	451	492	3.36664e-06	WD40	1
	495	536	0.0727827	WD40	2
	585	625	0.3328	WD40	3
	914	953	3.86725e-06	WD40	4
GmTPL5	4	36	3.65585e-05	LisH
	34	92	1.40395e-15	CTLH
	451	492	3.36664e-06	WD40	1
	495	536	0.0727827	WD40	2
	585	625	0.3328	WD40	3
	914	953	1.80414e-06	WD40	4
GmTPL6	4	36	0.000118779	LisH
	34	92	5.16068e-14	CTLH
	335	374	0.000350024	WD40	1
	439	482	7.61783e-05	WD40	2
	484	525	0.0128663	WD40	3
	574	614	0.231067	WD40	4
	904	943	4.14482e-06	WD40	5
GmTPL7	4	36	3.65585e-05	LisH
	34	92	9.77765e-15	CTLH
	452	493	7.61783e-05	WD40	1
	496	537	0.00487541	WD40	2
	916	955	7.21655e-06	WD40	3
GmTPL8	4	36	3.65585e-05	LisH
	34	92	3.70504e-15	CTLH
	449	490	7.7345e-06	WD40	1
	493	534	0.0727827	WD40	2
	912	951	1.80414e-06	WD40	3
GmTPL9	4	36	3.65585e-05	LisH
	34	92	1.36191e-13	CTLH
	453	494	1.80414e-06	WD40	1
	497	538	0.0480187	WD40	2
	910	949	1.80414e-06	WD40	3
GmTPL10	4	36	3.65585e-05	LisH
	34	92	9.77765e-15	CTLH
	454	495	7.61783e-05	WD40	1
	498	539	0.00487541	WD40	2
	918	957	7.21655e-06	WD40	3
GmTPL11	4	36	0.00015673	LisH
	34	92	3.5941e-13	CTLH
	335	374	0.000495008	WD40	1
	439	482	0.000284308	WD40	2
	484	525	0.0224015	WD40	3
	574	614	0.192075	WD40	4
	904	943	1.44331e-05	WD40	5
GmTPL12	4	36	0.000118779	LisH
	34	92	5.16068e-14	CTLH
	336	375	0.000326584	WD40	1
	440	483	0.000152357	WD40	2
	485	526	0.0128663	WD40	3
	575	615	0.231067	WD40	4
	905	944	4.14482e-06	WD40	5
GmWDR26A	61	93	1.47484	LisH
	94	151	4.82393e-05	CTLH
	253	292	4.9081e-08	WD40	1
	298	337	4.27275e-08	WD40	2
	340	379	0.000530537	WD40	3
	465	507	0.38509	WD40	4
	510	550	2.39653e-11	WD40	5
GmWDR26B	62	94	0.0567422	LisH
	95	152	0.000192957	CTLH
	259	298	7.55323e-09	WD40	1
	304	343	6.8364e-07	WD40	2
	346	385	3.0938e-05	WD40	3
	471	513	0.298298	WD40	4
	516	556	7.3762e-12	WD40	5
GmWDR26C	60	92	1.47484	LisH
	93	150	0.000385914	CTLH
	252	291	1.06819e-08	WD40	1
	297	336	9.02068e-07	WD40	2
	339	378	0.000530537	WD40	3
	464	506	0.38509	WD40	4
	509	549	5.50579e-11	WD40	5
GmWDR26D	61	93	0.423539	LisH
	94	151	0.0141856	CTLH
	258	297	2.13637e-08	WD40	1
	303	342	2.55143e-06	WD40	2
	345	384	3.0938e-05	WD40	3
	470	512	0.64178	WD40	4
	515	555	5.50579e-11	WD40	5
GmWDR26E	15	47	0.00109153	LisH
	48	105	3.41103e-05	CTLH
	213	252	3.98662e-08	WD40	1
	258	297	5.26037e-08	WD40	2
	300	341	0.00522534	WD40	3
	427	469	0.958685	WD40	4
	472	512	3.77661e-09	WD40	5

## Sheet: Table 4
Table S4. Cis-regulatory element analyses of the GmGTLC gene promoter regions
Gene name	Gene ID	Starting postion (bp)	Ending postion (bp)	Predicted Cis-element
GmTPL1	Glyma.03G233400.1	233	239	MYC
GmTPL1	Glyma.03G233400.1	555	561	MYC
GmTPL1	Glyma.03G233400.1	217	208	WUN-motif
GmTPL1	Glyma.03G233400.1	804	795	WUN-motif
GmTPL1	Glyma.03G233400.1	902	893	WUN-motif
GmTPL1	Glyma.03G233400.1	504	499	STRE
GmTPL1	Glyma.03G233400.1	687	692	STRE
GmTPL1	Glyma.03G233400.1	409	400	TC-rich repeats
GmTPL1	Glyma.03G233400.1	1365	1359	ARE
GmTPL1	Glyma.03G233400.1	16	22	MYB
GmTPL1	Glyma.03G233400.1	1225	1231	MYB
GmTPL1	Glyma.03G233400.1	1984	1978	MYB
GmTPL1	Glyma.03G233400.1	67	73	Box 4
GmTPL1	Glyma.03G233400.1	525	531	Box 4
GmTPL1	Glyma.03G233400.1	926	932	Box 4
GmTPL1	Glyma.03G233400.1	1072	1066	Box 4
GmTPL1	Glyma.03G233400.1	1177	1171	Box 4
GmTPL1	Glyma.03G233400.1	1341	1335	Box 4
GmTPL1	Glyma.03G233400.1	1390	1384	Box 4
GmTPL1	Glyma.03G233400.1	1992	1986	Box 4
GmTPL1	Glyma.03G233400.1	616	623	GATA-motif
GmTPL1	Glyma.03G233400.1	1873	1866	P-box
GmTPL1	Glyma.03G233400.1	1916	1911	as-1
GmTPL1	Glyma.03G233400.1	1916	1911	TGACG-motif
GmTPL1	Glyma.03G233400.1	78	86	ERE
GmTPL1	Glyma.03G233400.1	742	750	ERE
GmTPL1	Glyma.03G233400.1	953	961	ERE
GmTPL1	Glyma.03G233400.1	970	978	ERE
GmTPL1	Glyma.03G233400.1	980	972	ERE
GmTPL1	Glyma.03G233400.1	1691	1683	ERE
GmTPL1	Glyma.03G233400.1	1086	1077	TCA-element
GmTPL1	Glyma.03G233400.1	1911	1916	CGTCA-motif
GmTPL2	Glyma.04G065000.3	302	296	Myb
GmTPL2	Glyma.04G065000.3	330	336	Myb
GmTPL2	Glyma.04G065000.3	72	79	Myc
GmTPL2	Glyma.04G065000.3	169	178	TC-rich repeats
GmTPL2	Glyma.04G065000.3	330	336	MBS
GmTPL2	Glyma.04G065000.3	945	939	MYC
GmTPL2	Glyma.04G065000.3	1085	1079	MYC
GmTPL2	Glyma.04G065000.3	1888	1882	MYC
GmTPL2	Glyma.04G065000.3	1902	1908	MYC
GmTPL2	Glyma.04G065000.3	973	964	WUN-motif
GmTPL2	Glyma.04G065000.3	942	936	W box
GmTPL2	Glyma.04G065000.3	118	112	CAT-box
GmTPL2	Glyma.04G065000.3	950	956	Box 4
GmTPL2	Glyma.04G065000.3	973	979	Box 4
GmTPL2	Glyma.04G065000.3	1138	1132	Box 4
GmTPL2	Glyma.04G065000.3	1197	1191	Box 4
GmTPL2	Glyma.04G065000.3	1366	1360	Box 4
GmTPL2	Glyma.04G065000.3	1419	1413	Box 4
GmTPL2	Glyma.04G065000.3	1452	1446	Box 4
GmTPL2	Glyma.04G065000.3	1561	1555	Box 4
GmTPL2	Glyma.04G065000.3	1212	1222	GATA-motif
GmTPL2	Glyma.04G065000.3	1411	1401	GATA-motif
GmTPL2	Glyma.04G065000.3	428	435	MRE
GmTPL2	Glyma.04G065000.3	628	635	MRE
GmTPL2	Glyma.04G065000.3	1719	1725	G-Box
GmTPL2	Glyma.04G065000.3	1724	1719	ABRE
GmTPL3	Glyma.06G066200.12	180	172	WUN-motif
GmTPL3	Glyma.06G066200.12	565	574	WUN-motif
GmTPL3	Glyma.06G066200.12	637	643	MYC
GmTPL3	Glyma.06G066200.12	708	714	MYC
GmTPL3	Glyma.06G066200.12	798	804	MYC
GmTPL3	Glyma.06G066200.12	1141	1147	MYC
GmTPL3	Glyma.06G066200.12	1697	1703	MYC
GmTPL3	Glyma.06G066200.12	1926	1920	MYC
GmTPL3	Glyma.06G066200.12	656	665	TC-rich repeats
GmTPL3	Glyma.06G066200.12	722	716	MYB
GmTPL3	Glyma.06G066200.12	1433	1439	Myb
GmTPL3	Glyma.06G066200.12	1371	1364	Myc
GmTPL3	Glyma.06G066200.12	717	723	GT1-motif
GmTPL3	Glyma.06G066200.12	862	854	GA-motif
GmTPL3	Glyma.06G066200.12	519	525	Box 4
GmTPL3	Glyma.06G066200.12	925	931	Box 4
GmTPL3	Glyma.06G066200.12	1275	1269	Box 4
GmTPL3	Glyma.06G066200.12	1734	1728	Box 4
GmTPL3	Glyma.06G066200.12	1780	1774	Box 4
GmTPL3	Glyma.06G066200.12	55	49	G-box
GmTPL3	Glyma.06G066200.12	1916	1907	G-box
GmTPL3	Glyma.06G066200.12	1909	1915	G-box
GmTPL3	Glyma.06G066200.12	1323	1318	as-1
GmTPL3	Glyma.06G066200.12	54	49	ABRE
GmTPL3	Glyma.06G066200.12	1910	1915	ABRE
GmTPL3	Glyma.06G066200.12	1318	1323	CGTCA-motif
GmTPL3	Glyma.06G066200.12	679	688	TCA-element
GmTPL3	Glyma.06G066200.12	71	79	ERE
GmTPL3	Glyma.06G066200.12	158	166	ERE
GmTPL3	Glyma.06G066200.12	254	262	ERE
GmTPL3	Glyma.06G066200.12	267	275	ERE
GmTPL3	Glyma.06G066200.12	536	528	ERE
GmTPL3	Glyma.06G066200.12	545	537	ERE
GmTPL3	Glyma.06G066200.12	560	568	ERE
GmTPL3	Glyma.06G066200.12	751	759	ERE
GmTPL3	Glyma.06G066200.12	900	908	ERE
GmTPL3	Glyma.06G066200.12	983	975	ERE
GmTPL3	Glyma.06G066200.12	1800	1808	ERE
GmTPL3	Glyma.06G066200.12	1823	1831	ERE
GmTPL3	Glyma.06G066200.12	1323	1318	TGACG-motif
GmTPL4	Glyma.07G028000.9	1849	1855	Myb
GmTPL4	Glyma.07G028000.9	1567	1562	STRE
GmTPL4	Glyma.07G028000.9	1647	1642	STRE
GmTPL4	Glyma.07G028000.9	1447	1453	ARE
GmTPL4	Glyma.07G028000.9	1452	1458	ARE
GmTPL4	Glyma.07G028000.9	395	401	MYB
GmTPL4	Glyma.07G028000.9	881	875	MYB
GmTPL4	Glyma.07G028000.9	487	481	MYC
GmTPL4	Glyma.07G028000.9	890	896	MYC
GmTPL4	Glyma.07G028000.9	1985	1979	MYC
GmTPL4	Glyma.07G028000.9	192	198	W box
GmTPL4	Glyma.07G028000.9	425	431	W box
GmTPL4	Glyma.07G028000.9	475	481	W box
GmTPL4	Glyma.07G028000.9	1550	1544	W box
GmTPL4	Glyma.07G028000.9	1103	1097	G-box
GmTPL4	Glyma.07G028000.9	27	33	Box 4
GmTPL4	Glyma.07G028000.9	542	548	Box 4
GmTPL4	Glyma.07G028000.9	561	567	Box 4
GmTPL4	Glyma.07G028000.9	897	903	Box 4
GmTPL4	Glyma.07G028000.9	990	996	Box 4
GmTPL4	Glyma.07G028000.9	1287	1281	Box 4
GmTPL4	Glyma.07G028000.9	221	212	I-box
GmTPL4	Glyma.07G028000.9	1571	1579	AE-box
GmTPL4	Glyma.07G028000.9	400	394	GT1-motif
GmTPL4	Glyma.07G028000.9	931	925	GT1-motif
GmTPL4	Glyma.07G028000.9	499	507	ERE
GmTPL4	Glyma.07G028000.9	1480	1487	TATC-box
GmTPL4	Glyma.07G028000.9	1102	1097	ABRE
GmTPL4	Glyma.07G028000.9	1586	1580	TGA-element
GmTPL5	Glyma.08G214600.1	744	750	MYC
GmTPL5	Glyma.08G214600.1	513	519	W box
GmTPL5	Glyma.08G214600.1	1684	1678	W box
GmTPL5	Glyma.08G214600.1	1702	1697	STRE
GmTPL5	Glyma.08G214600.1	1707	1702	STRE
GmTPL5	Glyma.08G214600.1	1786	1781	STRE
GmTPL5	Glyma.08G214600.1	921	915	Myb
GmTPL5	Glyma.08G214600.1	471	477	MYB
GmTPL5	Glyma.08G214600.1	183	192	TC-rich repeats
GmTPL5	Glyma.08G214600.1	1379	1388	TC-rich repeats
GmTPL5	Glyma.08G214600.1	1574	1580	ARE
GmTPL5	Glyma.08G214600.1	1585	1591	ARE
GmTPL5	Glyma.08G214600.1	1860	1866	GT1-motif
GmTPL5	Glyma.08G214600.1	833	839	Box 4
GmTPL5	Glyma.08G214600.1	987	993	Box 4
GmTPL5	Glyma.08G214600.1	1710	1718	AE-box
GmTPL5	Glyma.08G214600.1	1725	1719	TGA-element
GmTPL5	Glyma.08G214600.1	269	261	ERE
GmTPL5	Glyma.08G214600.1	267	275	ERE
GmTPL5	Glyma.08G214600.1	387	395	ERE
GmTPL5	Glyma.08G214600.1	1078	1086	ERE
GmTPL5	Glyma.08G214600.1	1230	1238	ERE
GmTPL5	Glyma.08G214600.1	1265	1273	ERE
GmTPL6	Glyma.10G150000.3	13	7	Myb
GmTPL6	Glyma.10G150000.3	536	530	Myb
GmTPL6	Glyma.10G150000.3	853	847	Myb
GmTPL6	Glyma.10G150000.3	739	733	ARE
GmTPL6	Glyma.10G150000.3	1890	1896	ARE
GmTPL6	Glyma.10G150000.3	704	698	MYB
GmTPL6	Glyma.10G150000.3	1177	1183	MYB
GmTPL6	Glyma.10G150000.3	1257	1263	MYB
GmTPL6	Glyma.10G150000.3	1698	1692	MYB
GmTPL6	Glyma.10G150000.3	342	336	MYC
GmTPL6	Glyma.10G150000.3	272	281	WUN-motif
GmTPL6	Glyma.10G150000.3	299	305	Box 4
GmTPL6	Glyma.10G150000.3	826	832	Box 4
GmTPL6	Glyma.10G150000.3	888	894	Box 4
GmTPL6	Glyma.10G150000.3	1227	1221	Box 4
GmTPL6	Glyma.10G150000.3	1401	1395	Box 4
GmTPL6	Glyma.10G150000.3	1441	1435	Box 4
GmTPL6	Glyma.10G150000.3	1463	1457	Box 4
GmTPL6	Glyma.10G150000.3	1529	1523	Box 4
GmTPL6	Glyma.10G150000.3	1599	1593	Box 4
GmTPL6	Glyma.10G150000.3	1994	1988	G-box
GmTPL6	Glyma.10G150000.3	209	219	GATA-motif
GmTPL6	Glyma.10G150000.3	1083	1076	MRE
GmTPL6	Glyma.10G150000.3	1719	1710	circadian
GmTPL6	Glyma.10G150000.3	1109	1102	GT1-motif
GmTPL6	Glyma.10G150000.3	1109	1103	GT1-motif
GmTPL6	Glyma.10G150000.3	1693	1699	GT1-motif
GmTPL6	Glyma.10G150000.3	1844	1838	G-Box
GmTPL6	Glyma.10G150000.3	1817	1808	TCA-element
GmTPL6	Glyma.10G150000.3	1978	1969	TCA-element
GmTPL6	Glyma.10G150000.3	367	375	ERE
GmTPL6	Glyma.10G150000.3	794	802	ERE
GmTPL6	Glyma.10G150000.3	826	818	ERE
GmTPL6	Glyma.10G150000.3	865	873	ERE
GmTPL6	Glyma.10G150000.3	1751	1759	ERE
GmTPL6	Glyma.10G150000.3	1802	1797	TGACG-motif
GmTPL6	Glyma.10G150000.3	1332	1325	ABRE
GmTPL6	Glyma.10G150000.3	1449	1442	ABRE
GmTPL6	Glyma.10G150000.3	1839	1844	ABRE
GmTPL6	Glyma.10G150000.3	1989	1994	ABRE
GmTPL6	Glyma.10G150000.3	1797	1802	CGTCA-motif
GmTPL6	Glyma.10G150000.3	1802	1797	as-1
GmTPL7	Glyma.13G158800.1	1647	1641	MYC
GmTPL7	Glyma.13G158800.1	784	778	W box
GmTPL7	Glyma.13G158800.1	1662	1655	Myc
GmTPL7	Glyma.13G158800.1	651	656	STRE
GmTPL7	Glyma.13G158800.1	1802	1796	MYB
GmTPL7	Glyma.13G158800.1	902	908	ARE
GmTPL7	Glyma.13G158800.1	1941	1947	ARE
GmTPL7	Glyma.13G158800.1	1820	1826	LTR
GmTPL7	Glyma.13G158800.1	26	32	Box 4
GmTPL7	Glyma.13G158800.1	69	75	Box 4
GmTPL7	Glyma.13G158800.1	1038	1032	Box 4
GmTPL7	Glyma.13G158800.1	1298	1292	Box 4
GmTPL7	Glyma.13G158800.1	1374	1368	Box 4
GmTPL7	Glyma.13G158800.1	1543	1537	Box 4
GmTPL7	Glyma.13G158800.1	1788	1782	Box 4
GmTPL7	Glyma.13G158800.1	607	613	G-box
GmTPL7	Glyma.13G158800.1	692	697	as-1
GmTPL7	Glyma.13G158800.1	1926	1932	TGA-element
GmTPL7	Glyma.13G158800.1	1251	1243	ERE
GmTPL7	Glyma.13G158800.1	1339	1331	ERE
GmTPL7	Glyma.13G158800.1	1372	1380	ERE
GmTPL7	Glyma.13G158800.1	1570	1578	ERE
GmTPL7	Glyma.13G158800.1	692	697	TGACG-motif
GmTPL7	Glyma.13G158800.1	697	692	CGTCA-motif
GmTPL7	Glyma.13G158800.1	608	613	ABRE
GmTPL8	Glyma.13G367300.1	1332	1338	MYB
GmTPL8	Glyma.13G367300.1	1359	1353	MYB
GmTPL8	Glyma.13G367300.1	1646	1640	MYB
GmTPL8	Glyma.13G367300.1	1350	1344	ARE
GmTPL8	Glyma.13G367300.1	1858	1852	ARE
GmTPL8	Glyma.13G367300.1	259	264	STRE
GmTPL8	Glyma.13G367300.1	1118	1124	Myb
GmTPL8	Glyma.13G367300.1	879	888	WUN-motif
GmTPL8	Glyma.13G367300.1	800	794	W box
GmTPL8	Glyma.13G367300.1	1118	1124	MBS
GmTPL8	Glyma.13G367300.1	485	491	MYC
GmTPL8	Glyma.13G367300.1	646	652	MYC
GmTPL8	Glyma.13G367300.1	1009	1003	MYC
GmTPL8	Glyma.13G367300.1	1040	1034	MYC
GmTPL8	Glyma.13G367300.1	1129	1135	MYC
GmTPL8	Glyma.13G367300.1	1274	1280	MYC
GmTPL8	Glyma.13G367300.1	1879	1885	MYC
GmTPL8	Glyma.13G367300.1	395	401	CAT-box
GmTPL8	Glyma.13G367300.1	453	459	Box 4
GmTPL8	Glyma.13G367300.1	720	726	Box 4
GmTPL8	Glyma.13G367300.1	1106	1100	Box 4
GmTPL8	Glyma.13G367300.1	1294	1288	Box 4
GmTPL8	Glyma.13G367300.1	1676	1670	Box 4
GmTPL8	Glyma.13G367300.1	1772	1766	Box 4
GmTPL8	Glyma.13G367300.1	1996	1990	G-box
GmTPL8	Glyma.13G367300.1	388	380	AE-box
GmTPL8	Glyma.13G367300.1	1996	1990	G-Box
GmTPL8	Glyma.13G367300.1	47	53	GT1-motif
GmTPL8	Glyma.13G367300.1	1337	1330	GT1-motif
GmTPL8	Glyma.13G367300.1	1337	1331	GT1-motif
GmTPL8	Glyma.13G367300.1	712	707	CGTCA-motif
GmTPL8	Glyma.13G367300.1	1017	1012	CGTCA-motif
GmTPL8	Glyma.13G367300.1	1996	1990	ABRE
GmTPL8	Glyma.13G367300.1	1991	1996	ABRE
GmTPL8	Glyma.13G367300.1	560	552	ERE
GmTPL8	Glyma.13G367300.1	1601	1593	ERE
GmTPL8	Glyma.13G367300.1	1662	1670	ERE
GmTPL8	Glyma.13G367300.1	1672	1664	ERE
GmTPL8	Glyma.13G367300.1	707	712	TGACG-motif
GmTPL8	Glyma.13G367300.1	1012	1017	TGACG-motif
GmTPL8	Glyma.13G367300.1	707	712	as-1
GmTPL8	Glyma.13G367300.1	1012	1017	as-1
GmTPL9	Glyma.15G006100.1	222	228	MYC
GmTPL9	Glyma.15G006100.1	899	893	MYC
GmTPL9	Glyma.15G006100.1	1705	1699	MYC
GmTPL9	Glyma.15G006100.1	1141	1147	MBS
GmTPL9	Glyma.15G006100.1	1542	1536	MBS
GmTPL9	Glyma.15G006100.1	1655	1649	ARE
GmTPL9	Glyma.15G006100.1	439	433	MYB
GmTPL9	Glyma.15G006100.1	1093	1099	MYB
GmTPL9	Glyma.15G006100.1	1119	1113	MYB
GmTPL9	Glyma.15G006100.1	1176	1182	MYB
GmTPL9	Glyma.15G006100.1	1258	1252	MYB
GmTPL9	Glyma.15G006100.1	1533	1539	MYB
GmTPL9	Glyma.15G006100.1	889	884	STRE
GmTPL9	Glyma.15G006100.1	1220	1215	STRE
GmTPL9	Glyma.15G006100.1	1655	1660	STRE
GmTPL9	Glyma.15G006100.1	1141	1147	Myb
GmTPL9	Glyma.15G006100.1	1413	1407	Myb
GmTPL9	Glyma.15G006100.1	1542	1536	Myb
GmTPL9	Glyma.15G006100.1	568	561	Myc
GmTPL9	Glyma.15G006100.1	263	269	A-box
GmTPL9	Glyma.15G006100.1	1895	1901	A-box
GmTPL9	Glyma.15G006100.1	1155	1161	CAT-box
GmTPL9	Glyma.15G006100.1	1248	1254	CAT-box
GmTPL9	Glyma.15G006100.1	1263	1270	GCN4_motif
GmTPL9	Glyma.15G006100.1	1821	1815	G-Box
GmTPL9	Glyma.15G006100.1	486	493	MRE
GmTPL9	Glyma.15G006100.1	1902	1910	AE-box
GmTPL9	Glyma.15G006100.1	292	298	G-box
GmTPL9	Glyma.15G006100.1	1180	1186	G-box
GmTPL9	Glyma.15G006100.1	1821	1815	G-box
GmTPL9	Glyma.15G006100.1	638	644	Box 4
GmTPL9	Glyma.15G006100.1	733	739	Box 4
GmTPL9	Glyma.15G006100.1	737	743	Box 4
GmTPL9	Glyma.15G006100.1	761	767	Box 4
GmTPL9	Glyma.15G006100.1	1593	1587	Box 4
GmTPL9	Glyma.15G006100.1	936	926	GATA-motif
GmTPL9	Glyma.15G006100.1	1790	1783	GATA-motif
GmTPL9	Glyma.15G006100.1	204	198	TGA-element
GmTPL9	Glyma.15G006100.1	1917	1911	TGA-element
GmTPL9	Glyma.15G006100.1	276	284	CARE
GmTPL9	Glyma.15G006100.1	1117	1122	as-1
GmTPL9	Glyma.15G006100.1	297	292	ABRE
GmTPL9	Glyma.15G006100.1	1821	1815	ABRE
GmTPL9	Glyma.15G006100.1	1816	1821	ABRE
GmTPL9	Glyma.15G006100.1	1122	1117	CGTCA-motif
GmTPL9	Glyma.15G006100.1	1117	1122	TGACG-motif
GmTPL9	Glyma.15G006100.1	699	707	ERE
GmTPL9	Glyma.15G006100.1	1472	1480	ERE
GmTPL10	Glyma.17G112500.4	1646	1652	ARE
GmTPL10	Glyma.17G112500.4	1951	1957	ARE
GmTPL10	Glyma.17G112500.4	1812	1806	MYB
GmTPL10	Glyma.17G112500.4	1830	1836	LTR
GmTPL10	Glyma.17G112500.4	1411	1416	STRE
GmTPL10	Glyma.17G112500.4	1364	1358	Myb
GmTPL10	Glyma.17G112500.4	862	855	Myc
GmTPL10	Glyma.17G112500.4	414	408	W box
GmTPL10	Glyma.17G112500.4	617	611	W box
GmTPL10	Glyma.17G112500.4	284	278	MYC
GmTPL10	Glyma.17G112500.4	668	662	MYC
GmTPL10	Glyma.17G112500.4	904	898	MYC
GmTPL10	Glyma.17G112500.4	1288	1280	RY-element
GmTPL10	Glyma.17G112500.4	109	115	Box 4
GmTPL10	Glyma.17G112500.4	315	321	Box 4
GmTPL10	Glyma.17G112500.4	342	348	Box 4
GmTPL10	Glyma.17G112500.4	413	419	Box 4
GmTPL10	Glyma.17G112500.4	579	585	Box 4
GmTPL10	Glyma.17G112500.4	634	640	Box 4
GmTPL10	Glyma.17G112500.4	708	714	Box 4
GmTPL10	Glyma.17G112500.4	776	782	Box 4
GmTPL10	Glyma.17G112500.4	870	876	Box 4
GmTPL10	Glyma.17G112500.4	962	968	Box 4
GmTPL10	Glyma.17G112500.4	968	974	Box 4
GmTPL10	Glyma.17G112500.4	1076	1070	Box 4
GmTPL10	Glyma.17G112500.4	1798	1792	Box 4
GmTPL10	Glyma.17G112500.4	30	36	G-box
GmTPL10	Glyma.17G112500.4	457	463	G-box
GmTPL10	Glyma.17G112500.4	1113	1122	G-box
GmTPL10	Glyma.17G112500.4	1368	1374	G-box
GmTPL10	Glyma.17G112500.4	30	36	G-Box
GmTPL10	Glyma.17G112500.4	1892	1898	G-Box
GmTPL10	Glyma.17G112500.4	30	36	ABRE
GmTPL10	Glyma.17G112500.4	31	36	ABRE
GmTPL10	Glyma.17G112500.4	458	463	ABRE
GmTPL10	Glyma.17G112500.4	1369	1374	ABRE
GmTPL10	Glyma.17G112500.4	1888	1881	ABRE
GmTPL10	Glyma.17G112500.4	1897	1892	ABRE
GmTPL10	Glyma.17G112500.4	819	828	TCA-element
GmTPL10	Glyma.17G112500.4	328	336	ERE
GmTPL10	Glyma.17G112500.4	338	330	ERE
GmTPL10	Glyma.17G112500.4	583	591	ERE
GmTPL10	Glyma.17G112500.4	712	720	ERE
GmTPL10	Glyma.17G112500.4	730	722	ERE
GmTPL10	Glyma.17G112500.4	842	834	ERE
GmTPL10	Glyma.17G112500.4	1007	1015	ERE
GmTPL11	Glyma.19G230500.1	1645	1639	MYB
GmTPL11	Glyma.19G230500.1	1799	1793	MYB
GmTPL11	Glyma.19G230500.1	286	291	STRE
GmTPL11	Glyma.19G230500.1	1302	1297	STRE
GmTPL11	Glyma.19G230500.1	114	120	MYC
GmTPL11	Glyma.19G230500.1	249	243	MYC
GmTPL11	Glyma.19G230500.1	1097	1103	MYC
GmTPL11	Glyma.19G230500.1	1646	1652	MYC
GmTPL11	Glyma.19G230500.1	195	201	Box 4
GmTPL11	Glyma.19G230500.1	1040	1034	Box 4
GmTPL11	Glyma.19G230500.1	480	486	G-box
GmTPL11	Glyma.19G230500.1	1875	1881	G-box
GmTPL11	Glyma.19G230500.1	566	556	I-box
GmTPL11	Glyma.19G230500.1	184	177	MRE
GmTPL11	Glyma.19G230500.1	756	747	GT1-motif
GmTPL11	Glyma.19G230500.1	1640	1646	GT1-motif
GmTPL11	Glyma.19G230500.1	485	480	ABRE
GmTPL11	Glyma.19G230500.1	148	143	CGTCA-motif
GmTPL11	Glyma.19G230500.1	302	297	CGTCA-motif
GmTPL11	Glyma.19G230500.1	485	490	CGTCA-motif
GmTPL11	Glyma.19G230500.1	457	449	ERE
GmTPL11	Glyma.19G230500.1	969	961	ERE
GmTPL11	Glyma.19G230500.1	1699	1691	ERE
GmTPL11	Glyma.19G230500.1	143	148	TGACG-motif
GmTPL11	Glyma.19G230500.1	297	302	TGACG-motif
GmTPL11	Glyma.19G230500.1	490	485	TGACG-motif
GmTPL11	Glyma.19G230500.1	143	148	as-1
GmTPL11	Glyma.19G230500.1	297	302	as-1
GmTPL11	Glyma.19G230500.1	490	485	as-1
GmTPL11	Glyma.19G230500.1	1652	1659	P-box
GmTPL11	Glyma.19G230500.1	1340	1332	CARE
GmTPL12	Glyma.20G238400.1	134	140	MYC
GmTPL12	Glyma.20G238400.1	969	963	MYC
GmTPL12	Glyma.20G238400.1	328	337	WUN-motif
GmTPL12	Glyma.20G238400.1	1955	1946	WUN-motif
GmTPL12	Glyma.20G238400.1	1955	1947	WUN-motif
GmTPL12	Glyma.20G238400.1	85	79	MYB
GmTPL12	Glyma.20G238400.1	911	917	MYB
GmTPL12	Glyma.20G238400.1	80	86	GT1-motif
GmTPL12	Glyma.20G238400.1	35	29	G-Box
GmTPL12	Glyma.20G238400.1	143	149	Box 4
GmTPL12	Glyma.20G238400.1	205	211	Box 4
GmTPL12	Glyma.20G238400.1	221	227	Box 4
GmTPL12	Glyma.20G238400.1	355	361	Box 4
GmTPL12	Glyma.20G238400.1	835	841	Box 4
GmTPL12	Glyma.20G238400.1	1070	1064	Box 4
GmTPL12	Glyma.20G238400.1	1146	1140	Box 4
GmTPL12	Glyma.20G238400.1	1392	1386	Box 4
GmTPL12	Glyma.20G238400.1	1426	1420	Box 4
GmTPL12	Glyma.20G238400.1	1455	1449	Box 4
GmTPL12	Glyma.20G238400.1	1509	1503	Box 4
GmTPL12	Glyma.20G238400.1	1667	1661	Box 4
GmTPL12	Glyma.20G238400.1	1690	1684	Box 4
GmTPL12	Glyma.20G238400.1	264	272	GA-motif
GmTPL12	Glyma.20G238400.1	108	103	as-1
GmTPL12	Glyma.20G238400.1	519	513	TGA-element
GmTPL12	Glyma.20G238400.1	108	103	TGACG-motif
GmTPL12	Glyma.20G238400.1	424	432	ERE
GmTPL12	Glyma.20G238400.1	848	840	ERE
GmTPL12	Glyma.20G238400.1	103	108	CGTCA-motif
GmTPL12	Glyma.20G238400.1	30	35	ABRE
GmLUG1	Glyma.02G164700.6	246	252	MYC
GmLUG1	Glyma.02G164700.6	375	381	MYC
GmLUG1	Glyma.02G164700.6	614	608	MYC
GmLUG1	Glyma.02G164700.6	1034	1028	MYC
GmLUG1	Glyma.02G164700.6	1175	1169	MYC
GmLUG1	Glyma.02G164700.6	1716	1710	MYC
GmLUG1	Glyma.02G164700.6	712	717	STRE
GmLUG1	Glyma.02G164700.6	733	739	Myb
GmLUG1	Glyma.02G164700.6	1783	1789	Myb
GmLUG1	Glyma.02G164700.6	196	202	MYB
GmLUG1	Glyma.02G164700.6	696	702	MYB
GmLUG1	Glyma.02G164700.6	823	817	MYB
GmLUG1	Glyma.02G164700.6	827	821	MYB
GmLUG1	Glyma.02G164700.6	847	853	MYB
GmLUG1	Glyma.02G164700.6	10	16	ARE
GmLUG1	Glyma.02G164700.6	793	787	ARE
GmLUG1	Glyma.02G164700.6	493	487	LTR
GmLUG1	Glyma.02G164700.6	1907	1913	A-box
GmLUG1	Glyma.02G164700.6	201	195	GT1-motif
GmLUG1	Glyma.02G164700.6	911	917	GT1-motif
GmLUG1	Glyma.02G164700.6	1522	1516	GT1-motif
GmLUG1	Glyma.02G164700.6	483	489	G-Box
GmLUG1	Glyma.02G164700.6	1918	1912	G-Box
GmLUG1	Glyma.02G164700.6	413	407	G-box
GmLUG1	Glyma.02G164700.6	573	579	G-box
GmLUG1	Glyma.02G164700.6	1919	1910	G-box
GmLUG1	Glyma.02G164700.6	1918	1912	G-box
GmLUG1	Glyma.02G164700.6	1186	1180	Box 4
GmLUG1	Glyma.02G164700.6	1765	1759	Box 4
GmLUG1	Glyma.02G164700.6	1992	1986	Box 4
GmLUG1	Glyma.02G164700.6	827	835	AE-box
GmLUG1	Glyma.02G164700.6	915	908	MRE
GmLUG1	Glyma.02G164700.6	525	530	as-1
GmLUG1	Glyma.02G164700.6	770	775	as-1
GmLUG1	Glyma.02G164700.6	1269	1274	as-1
GmLUG1	Glyma.02G164700.6	314	307	P-box
GmLUG1	Glyma.02G164700.6	977	985	ERE
GmLUG1	Glyma.02G164700.6	1143	1135	ERE
GmLUG1	Glyma.02G164700.6	1162	1154	ERE
GmLUG1	Glyma.02G164700.6	1681	1673	ERE
GmLUG1	Glyma.02G164700.6	525	530	TGACG-motif
GmLUG1	Glyma.02G164700.6	770	775	TGACG-motif
GmLUG1	Glyma.02G164700.6	1269	1274	TGACG-motif
GmLUG1	Glyma.02G164700.6	530	525	CGTCA-motif
GmLUG1	Glyma.02G164700.6	775	770	CGTCA-motif
GmLUG1	Glyma.02G164700.6	1274	1269	CGTCA-motif
GmLUG1	Glyma.02G164700.6	408	413	ABRE
GmLUG1	Glyma.02G164700.6	488	483	ABRE
GmLUG1	Glyma.02G164700.6	578	573	ABRE
GmLUG1	Glyma.02G164700.6	1919	1910	ABRE
GmLUG1	Glyma.02G164700.6	1918	1912	ABRE
GmLUG1	Glyma.02G164700.6	1913	1918	ABRE
GmLUG2	Glyma.04G070200.2	523	517	Myb
GmLUG2	Glyma.04G070200.2	1900	1906	Myb
GmLUG2	Glyma.04G070200.2	249	240	TC-rich repeats
GmLUG2	Glyma.04G070200.2	1028	1037	TC-rich repeats
GmLUG2	Glyma.04G070200.2	153	159	MYB
GmLUG2	Glyma.04G070200.2	253	259	LTR
GmLUG2	Glyma.04G070200.2	523	517	MBS
GmLUG2	Glyma.04G070200.2	320	326	MYC
GmLUG2	Glyma.04G070200.2	344	350	MYC
GmLUG2	Glyma.04G070200.2	360	366	MYC
GmLUG2	Glyma.04G070200.2	42	48	Box 4
GmLUG2	Glyma.04G070200.2	687	693	Box 4
GmLUG2	Glyma.04G070200.2	738	744	Box 4
GmLUG2	Glyma.04G070200.2	744	750	Box 4
GmLUG2	Glyma.04G070200.2	822	828	Box 4
GmLUG2	Glyma.04G070200.2	829	835	Box 4
GmLUG2	Glyma.04G070200.2	1429	1423	Box 4
GmLUG2	Glyma.04G070200.2	1600	1594	Box 4
GmLUG2	Glyma.04G070200.2	1835	1829	Box 4
GmLUG2	Glyma.04G070200.2	1853	1847	Box 4
GmLUG2	Glyma.04G070200.2	1378	1384	G-box
GmLUG2	Glyma.04G070200.2	1712	1705	MRE
GmLUG2	Glyma.04G070200.2	707	715	GA-motif
GmLUG2	Glyma.04G070200.2	1560	1569	circadian
GmLUG2	Glyma.04G070200.2	158	152	GT1-motif
GmLUG2	Glyma.04G070200.2	809	801	ERE
GmLUG2	Glyma.04G070200.2	1305	1297	ERE
GmLUG2	Glyma.04G070200.2	1833	1841	ERE
GmLUG2	Glyma.04G070200.2	489	484	TGACG-motif
GmLUG2	Glyma.04G070200.2	484	489	CGTCA-motif
GmLUG2	Glyma.04G070200.2	489	484	as-1
GmLUG2	Glyma.04G070200.2	431	425	TGA-element
GmLUG3	Glyma.05G011800.2	551	556	STRE
GmLUG3	Glyma.05G011800.2	718	723	STRE
GmLUG3	Glyma.05G011800.2	730	735	STRE
GmLUG3	Glyma.05G011800.2	647	641	MYB
GmLUG3	Glyma.05G011800.2	758	752	MYB
GmLUG3	Glyma.05G011800.2	935	941	MYB
GmLUG3	Glyma.05G011800.2	1448	1442	MYB
GmLUG3	Glyma.05G011800.2	299	308	TC-rich repeats
GmLUG3	Glyma.05G011800.2	339	345	MYC
GmLUG3	Glyma.05G011800.2	1692	1686	MYC
GmLUG3	Glyma.05G011800.2	1344	1335	WUN-motif
GmLUG3	Glyma.05G011800.2	1022	1028	G-box
GmLUG3	Glyma.05G011800.2	1266	1260	Box 4
GmLUG3	Glyma.05G011800.2	1794	1788	Box 4
GmLUG3	Glyma.05G011800.2	1875	1869	Box 4
GmLUG3	Glyma.05G011800.2	1926	1920	G-Box
GmLUG3	Glyma.05G011800.2	564	556	ERE
GmLUG3	Glyma.05G011800.2	785	777	ERE
GmLUG3	Glyma.05G011800.2	850	842	ERE
GmLUG3	Glyma.05G011800.2	894	902	ERE
GmLUG3	Glyma.05G011800.2	1098	1106	ERE
GmLUG3	Glyma.05G011800.2	1204	1196	ERE
GmLUG3	Glyma.05G011800.2	1291	1283	ERE
GmLUG3	Glyma.05G011800.2	1322	1314	ERE
GmLUG3	Glyma.05G011800.2	1618	1610	ERE
GmLUG3	Glyma.05G011800.2	1638	1646	ERE
GmLUG3	Glyma.05G011800.2	487	492	TGACG-motif
GmLUG3	Glyma.05G011800.2	667	672	TGACG-motif
GmLUG3	Glyma.05G011800.2	699	704	TGACG-motif
GmLUG3	Glyma.05G011800.2	1397	1402	TGACG-motif
GmLUG3	Glyma.05G011800.2	492	487	CGTCA-motif
GmLUG3	Glyma.05G011800.2	672	667	CGTCA-motif
GmLUG3	Glyma.05G011800.2	704	699	CGTCA-motif
GmLUG3	Glyma.05G011800.2	1402	1397	CGTCA-motif
GmLUG3	Glyma.05G011800.2	164	155	ABRE
GmLUG3	Glyma.05G011800.2	1022	1030	ABRE
GmLUG3	Glyma.05G011800.2	1023	1028	ABRE
GmLUG3	Glyma.05G011800.2	1921	1926	ABRE
GmLUG3	Glyma.05G011800.2	487	492	as-1
GmLUG3	Glyma.05G011800.2	667	672	as-1
GmLUG3	Glyma.05G011800.2	699	704	as-1
GmLUG3	Glyma.05G011800.2	1397	1402	as-1
GmLUG3	Glyma.05G011800.2	273	279	TGA-element
GmLUG3	Glyma.05G011800.2	539	545	TGA-element
GmLUG4	Glyma.06G072200.1	350	344	ARE
GmLUG4	Glyma.06G072200.1	1788	1794	ARE
GmLUG4	Glyma.06G072200.1	246	255	TC-rich repeats
GmLUG4	Glyma.06G072200.1	627	636	TC-rich repeats
GmLUG4	Glyma.06G072200.1	738	729	TC-rich repeats
GmLUG4	Glyma.06G072200.1	1499	1490	TC-rich repeats
GmLUG4	Glyma.06G072200.1	190	196	MYB
GmLUG4	Glyma.06G072200.1	1406	1412	MYB
GmLUG4	Glyma.06G072200.1	462	456	Myb
GmLUG4	Glyma.06G072200.1	1007	1001	Myb
GmLUG4	Glyma.06G072200.1	388	380	WUN-motif
GmLUG4	Glyma.06G072200.1	1678	1684	W box
GmLUG4	Glyma.06G072200.1	814	808	MYC
GmLUG4	Glyma.06G072200.1	832	838	MYC
GmLUG4	Glyma.06G072200.1	848	854	MYC
GmLUG4	Glyma.06G072200.1	1007	1001	MBS
GmLUG4	Glyma.06G072200.1	468	474	Box 4
GmLUG4	Glyma.06G072200.1	1136	1130	Box 4
GmLUG4	Glyma.06G072200.1	1455	1449	Box 4
GmLUG4	Glyma.06G072200.1	1555	1549	Box 4
GmLUG4	Glyma.06G072200.1	1275	1285	GATA-motif
GmLUG4	Glyma.06G072200.1	346	340	G-Box
GmLUG4	Glyma.06G072200.1	368	359	circadian
GmLUG4	Glyma.06G072200.1	1587	1596	circadian
GmLUG4	Glyma.06G072200.1	136	142	GT1-motif
GmLUG4	Glyma.06G072200.1	341	346	ABRE
GmLUG4	Glyma.06G072200.1	219	211	ERE
GmLUG4	Glyma.06G072200.1	1378	1386	ERE
GmLUG4	Glyma.06G072200.1	1990	1982	ERE
GmLUG4	Glyma.06G072200.1	919	913	TGA-element
GmLUG4	Glyma.06G072200.1	294	287	P-box
GmLUG5	Glyma.08G354500.1	351	345	ARE
GmLUG5	Glyma.08G354500.1	78	84	MYC
GmLUG5	Glyma.08G354500.1	395	389	MYC
GmLUG5	Glyma.08G354500.1	597	591	MYC
GmLUG5	Glyma.08G354500.1	631	637	MYC
GmLUG5	Glyma.08G354500.1	1110	1104	MYC
GmLUG5	Glyma.08G354500.1	772	766	GT1-motif
GmLUG5	Glyma.08G354500.1	1936	1929	GT1-motif
GmLUG5	Glyma.08G354500.1	1936	1930	GT1-motif
GmLUG5	Glyma.08G354500.1	118	124	Box 4
GmLUG5	Glyma.08G354500.1	330	336	Box 4
GmLUG5	Glyma.08G354500.1	1321	1315	Box 4
GmLUG5	Glyma.08G354500.1	1447	1441	Box 4
GmLUG5	Glyma.08G354500.1	1540	1534	Box 4
GmLUG5	Glyma.08G354500.1	1592	1586	Box 4
GmLUG5	Glyma.08G354500.1	1682	1676	Box 4
GmLUG5	Glyma.08G354500.1	497	492	CGTCA-motif
GmLUG5	Glyma.08G354500.1	588	582	TGA-element
GmLUG5	Glyma.08G354500.1	492	497	TGACG-motif
GmLUG5	Glyma.08G354500.1	1293	1301	ERE
GmLUG5	Glyma.08G354500.1	1334	1342	ERE
GmLUG5	Glyma.08G354500.1	1555	1547	ERE
GmLUG5	Glyma.08G354500.1	415	406	TCA-element
GmLUG5	Glyma.08G354500.1	492	497	as-1
GmLUG6	Glyma.10G102400.2	167	161	MYC
GmLUG6	Glyma.10G102400.2	793	799	MYC
GmLUG6	Glyma.10G102400.2	849	855	MYC
GmLUG6	Glyma.10G102400.2	1429	1423	MYC
GmLUG6	Glyma.10G102400.2	1632	1638	MYC
GmLUG6	Glyma.10G102400.2	1835	1829	MYC
GmLUG6	Glyma.10G102400.2	271	277	DRE core
GmLUG6	Glyma.10G102400.2	196	202	W box
GmLUG6	Glyma.10G102400.2	1790	1797	Myc
GmLUG6	Glyma.10G102400.2	206	211	STRE
GmLUG6	Glyma.10G102400.2	988	993	STRE
GmLUG6	Glyma.10G102400.2	1539	1534	STRE
GmLUG6	Glyma.10G102400.2	1783	1789	LTR
GmLUG6	Glyma.10G102400.2	545	539	MYB
GmLUG6	Glyma.10G102400.2	950	944	MYB
GmLUG6	Glyma.10G102400.2	1773	1779	MYB
GmLUG6	Glyma.10G102400.2	661	655	ARE
GmLUG6	Glyma.10G102400.2	1533	1527	ARE
GmLUG6	Glyma.10G102400.2	155	146	TC-rich repeats
GmLUG6	Glyma.10G102400.2	1788	1797	TC-rich repeats
GmLUG6	Glyma.10G102400.2	229	236	GT1-motif
GmLUG6	Glyma.10G102400.2	1701	1692	circadian
GmLUG6	Glyma.10G102400.2	1958	1952	G-Box
GmLUG6	Glyma.10G102400.2	703	695	AE-box
GmLUG6	Glyma.10G102400.2	233	226	MRE
GmLUG6	Glyma.10G102400.2	1832	1842	I-box
GmLUG6	Glyma.10G102400.2	748	742	G-box
GmLUG6	Glyma.10G102400.2	767	761	G-box
GmLUG6	Glyma.10G102400.2	1958	1952	G-box
GmLUG6	Glyma.10G102400.2	59	65	Box 4
GmLUG6	Glyma.10G102400.2	1084	1078	Box 4
GmLUG6	Glyma.10G102400.2	1737	1731	Box 4
GmLUG6	Glyma.10G102400.2	1885	1879	Box 4
GmLUG6	Glyma.10G102400.2	732	737	as-1
GmLUG6	Glyma.10G102400.2	625	632	TATC-box
GmLUG6	Glyma.10G102400.2	732	737	TGACG-motif
GmLUG6	Glyma.10G102400.2	550	558	ERE
GmLUG6	Glyma.10G102400.2	912	920	ERE
GmLUG6	Glyma.10G102400.2	1187	1195	ERE
GmLUG6	Glyma.10G102400.2	1329	1321	ERE
GmLUG6	Glyma.10G102400.2	1404	1412	ERE
GmLUG6	Glyma.10G102400.2	1605	1613	ERE
GmLUG6	Glyma.10G102400.2	305	314	TCA-element
GmLUG6	Glyma.10G102400.2	737	732	CGTCA-motif
GmLUG6	Glyma.10G102400.2	747	742	ABRE
GmLUG6	Glyma.10G102400.2	1950	1959	ABRE
GmLUG6	Glyma.10G102400.2	1958	1952	ABRE
GmLUG6	Glyma.10G102400.2	1953	1958	ABRE
GmLUG7	Glyma.13G237900.7	31	37	MYB
GmLUG7	Glyma.13G237900.7	1239	1245	MYB
GmLUG7	Glyma.13G237900.7	1541	1535	MYB
GmLUG7	Glyma.13G237900.7	97	91	ARE
GmLUG7	Glyma.13G237900.7	108	114	ARE
GmLUG7	Glyma.13G237900.7	818	812	ARE
GmLUG7	Glyma.13G237900.7	266	259	Myc
GmLUG7	Glyma.13G237900.7	1190	1183	Myc
GmLUG7	Glyma.13G237900.7	893	888	STRE
GmLUG7	Glyma.13G237900.7	853	859	Myb
GmLUG7	Glyma.13G237900.7	701	693	WUN-motif
GmLUG7	Glyma.13G237900.7	1071	1062	WUN-motif
GmLUG7	Glyma.13G237900.7	1176	1185	WUN-motif
GmLUG7	Glyma.13G237900.7	1333	1324	WUN-motif
GmLUG7	Glyma.13G237900.7	330	324	MYC
GmLUG7	Glyma.13G237900.7	463	457	MYC
GmLUG7	Glyma.13G237900.7	555	561	MYC
GmLUG7	Glyma.13G237900.7	1402	1396	MYC
GmLUG7	Glyma.13G237900.7	1439	1445	MYC
GmLUG7	Glyma.13G237900.7	1744	1738	MYC
GmLUG7	Glyma.13G237900.7	1358	1365	GCN4_motif
GmLUG7	Glyma.13G237900.7	1317	1326	GATA-motif
GmLUG7	Glyma.13G237900.7	7	13	Box 4
GmLUG7	Glyma.13G237900.7	202	208	Box 4
GmLUG7	Glyma.13G237900.7	298	304	Box 4
GmLUG7	Glyma.13G237900.7	334	340	Box 4
GmLUG7	Glyma.13G237900.7	384	390	Box 4
GmLUG7	Glyma.13G237900.7	1123	1117	Box 4
GmLUG7	Glyma.13G237900.7	564	570	G-box
GmLUG7	Glyma.13G237900.7	1488	1482	G-Box
GmLUG7	Glyma.13G237900.7	565	570	ABRE
GmLUG7	Glyma.13G237900.7	1483	1488	ABRE
GmLUG7	Glyma.13G237900.7	1002	1010	ERE
GmLUG7	Glyma.13G237900.7	1012	1004	ERE
GmLUG7	Glyma.13G237900.7	1872	1880	ERE
GmLUG7	Glyma.13G237900.7	638	644	TGA-element
GmLUG8	Glyma.14G128300.2	1964	1970	ARE
GmLUG8	Glyma.14G128300.2	1931	1925	MYB
GmLUG8	Glyma.14G128300.2	756	762	Myb
GmLUG8	Glyma.14G128300.2	728	734	MYC
GmLUG8	Glyma.14G128300.2	1282	1288	MYC
GmLUG8	Glyma.14G128300.2	750	744	G-Box
GmLUG8	Glyma.14G128300.2	376	382	Box 4
GmLUG8	Glyma.14G128300.2	521	527	Box 4
GmLUG8	Glyma.14G128300.2	876	882	Box 4
GmLUG8	Glyma.14G128300.2	1074	1068	Box 4
GmLUG8	Glyma.14G128300.2	1254	1248	Box 4
GmLUG8	Glyma.14G128300.2	1759	1753	Box 4
GmLUG8	Glyma.14G128300.2	745	750	ABRE
GmLUG8	Glyma.14G128300.2	269	278	TCA-element
GmLUG8	Glyma.14G128300.2	225	233	ERE
GmLUG8	Glyma.14G128300.2	1664	1672	ERE
GmLUG8	Glyma.14G128300.2	1848	1840	ERE
GmLUG8	Glyma.14G128300.2	1913	1905	ERE
GmLUG9	Glyma.15G075500.16	165	156	WUN-motif
GmLUG9	Glyma.15G075500.16	1836	1828	WUN-motif
GmLUG9	Glyma.15G075500.16	297	303	MYC
GmLUG9	Glyma.15G075500.16	385	379	MYC
GmLUG9	Glyma.15G075500.16	436	442	MYC
GmLUG9	Glyma.15G075500.16	1643	1637	MYC
GmLUG9	Glyma.15G075500.16	1713	1707	MBS
GmLUG9	Glyma.15G075500.16	1865	1859	ARE
GmLUG9	Glyma.15G075500.16	16	9	Myc
GmLUG9	Glyma.15G075500.16	973	966	Myc
GmLUG9	Glyma.15G075500.16	1402	1395	Myc
GmLUG9	Glyma.15G075500.16	1713	1707	Myb
GmLUG9	Glyma.15G075500.16	190	197	GCN4_motif
GmLUG9	Glyma.15G075500.16	353	347	G-Box
GmLUG9	Glyma.15G075500.16	1092	1098	GT1-motif
GmLUG9	Glyma.15G075500.16	1851	1859	GA-motif
GmLUG9	Glyma.15G075500.16	149	158	GATA-motif
GmLUG9	Glyma.15G075500.16	616	622	Box 4
GmLUG9	Glyma.15G075500.16	818	824	Box 4
GmLUG9	Glyma.15G075500.16	1039	1033	Box 4
GmLUG9	Glyma.15G075500.16	1242	1236	Box 4
GmLUG9	Glyma.15G075500.16	1356	1350	Box 4
GmLUG9	Glyma.15G075500.16	1387	1381	Box 4
GmLUG9	Glyma.15G075500.16	1466	1460	Box 4
GmLUG9	Glyma.15G075500.16	1293	1301	AE-box
GmLUG9	Glyma.15G075500.16	1096	1089	MRE
GmLUG9	Glyma.15G075500.16	348	353	ABRE
GmLUG9	Glyma.15G075500.16	542	534	ERE
GmLUG9	Glyma.15G075500.16	738	746	ERE
GmLUG9	Glyma.15G075500.16	1458	1450	ERE
GmLUG10	Glyma.17G120000.1	501	494	Myc
GmLUG10	Glyma.17G120000.1	80	86	Myb
GmLUG10	Glyma.17G120000.1	1546	1552	Myb
GmLUG10	Glyma.17G120000.1	508	502	MYB
GmLUG10	Glyma.17G120000.1	1478	1472	MYB
GmLUG10	Glyma.17G120000.1	342	351	TC-rich repeats
GmLUG10	Glyma.17G120000.1	1132	1123	TC-rich repeats
GmLUG10	Glyma.17G120000.1	80	86	MBS
GmLUG10	Glyma.17G120000.1	236	242	MYC
GmLUG10	Glyma.17G120000.1	408	414	MYC
GmLUG10	Glyma.17G120000.1	1923	1929	MYC
GmLUG10	Glyma.17G120000.1	1912	1904	WUN-motif
GmLUG10	Glyma.17G120000.1	907	898	I-box
GmLUG10	Glyma.17G120000.1	166	172	Box 4
GmLUG10	Glyma.17G120000.1	975	981	Box 4
GmLUG10	Glyma.17G120000.1	1680	1674	Box 4
GmLUG10	Glyma.17G120000.1	1828	1822	Box 4
GmLUG10	Glyma.17G120000.1	1718	1710	G-box
GmLUG10	Glyma.17G120000.1	1717	1711	G-box
GmLUG10	Glyma.17G120000.1	862	854	AE-box
GmLUG10	Glyma.17G120000.1	1174	1182	AE-box
GmLUG10	Glyma.17G120000.1	1520	1527	MRE
GmLUG10	Glyma.17G120000.1	1717	1711	G-Box
GmLUG10	Glyma.17G120000.1	587	595	ERE
GmLUG10	Glyma.17G120000.1	1053	1045	ERE
GmLUG10	Glyma.17G120000.1	1154	1162	ERE
GmLUG10	Glyma.17G120000.1	1320	1328	ERE
GmLUG10	Glyma.17G120000.1	1357	1349	ERE
GmLUG10	Glyma.17G120000.1	1658	1666	ERE
GmLUG10	Glyma.17G120000.1	1668	1660	ERE
GmLUG10	Glyma.17G120000.1	1666	1674	ERE
GmLUG10	Glyma.17G120000.1	1676	1668	ERE
GmLUG10	Glyma.17G120000.1	1427	1432	TGACG-motif
GmLUG10	Glyma.17G120000.1	1432	1427	CGTCA-motif
GmLUG10	Glyma.17G120000.1	1717	1711	ABRE
GmLUG10	Glyma.17G120000.1	1712	1717	ABRE
GmLUG10	Glyma.17G120000.1	1427	1432	as-1
GmLUG10	Glyma.17G120000.1	540	534	TGA-element
GmLUG11	Glyma.17G205700.7	412	406	ARE
GmLUG11	Glyma.17G205700.7	576	582	ARE
GmLUG11	Glyma.17G205700.7	601	595	ARE
GmLUG11	Glyma.17G205700.7	625	631	ARE
GmLUG11	Glyma.17G205700.7	667	661	ARE
GmLUG11	Glyma.17G205700.7	1046	1052	MYB
GmLUG11	Glyma.17G205700.7	854	860	Myb
GmLUG11	Glyma.17G205700.7	1993	1987	Myb
GmLUG11	Glyma.17G205700.7	782	775	Myc
GmLUG11	Glyma.17G205700.7	427	418	WUN-motif
GmLUG11	Glyma.17G205700.7	740	749	WUN-motif
GmLUG11	Glyma.17G205700.7	650	644	MYC
GmLUG11	Glyma.17G205700.7	1114	1108	MYC
GmLUG11	Glyma.17G205700.7	1146	1152	A-box
GmLUG11	Glyma.17G205700.7	32	24	GA-motif
GmLUG11	Glyma.17G205700.7	1799	1805	G-box
GmLUG11	Glyma.17G205700.7	1973	1963	GATA-motif
GmLUG11	Glyma.17G205700.7	1868	1862	G-Box
GmLUG11	Glyma.17G205700.7	407	398	circadian
GmLUG11	Glyma.17G205700.7	1051	1045	GT1-motif
GmLUG11	Glyma.17G205700.7	1800	1805	ABRE
GmLUG11	Glyma.17G205700.7	1863	1868	ABRE
GmLUG11	Glyma.17G205700.7	1328	1323	CGTCA-motif
GmLUG11	Glyma.17G205700.7	1879	1874	CGTCA-motif
GmLUG11	Glyma.17G205700.7	417	409	ERE
GmLUG11	Glyma.17G205700.7	948	956	ERE
GmLUG11	Glyma.17G205700.7	1312	1320	ERE
GmLUG11	Glyma.17G205700.7	1323	1328	TGACG-motif
GmLUG11	Glyma.17G205700.7	1874	1879	TGACG-motif
GmLUG11	Glyma.17G205700.7	1323	1328	as-1
GmLUG11	Glyma.17G205700.7	1874	1879	as-1
GmLUG12	Glyma.18G171100.3	1098	1104	MYC
GmLUG12	Glyma.18G171100.3	1239	1245	MYC
GmLUG12	Glyma.18G171100.3	217	222	STRE
GmLUG12	Glyma.18G171100.3	238	243	STRE
GmLUG12	Glyma.18G171100.3	374	379	STRE
GmLUG12	Glyma.18G171100.3	560	555	STRE
GmLUG12	Glyma.18G171100.3	844	839	STRE
GmLUG12	Glyma.18G171100.3	1452	1458	Myb
GmLUG12	Glyma.18G171100.3	1752	1759	Myc
GmLUG12	Glyma.18G171100.3	167	161	ARE
GmLUG12	Glyma.18G171100.3	190	196	ARE
GmLUG12	Glyma.18G171100.3	664	658	MYB
GmLUG12	Glyma.18G171100.3	1474	1468	GT1-motif
GmLUG12	Glyma.18G171100.3	1409	1415	G-Box
GmLUG12	Glyma.18G171100.3	428	420	AE-box
GmLUG12	Glyma.18G171100.3	1383	1377	Box 4
GmLUG12	Glyma.18G171100.3	1631	1625	Box 4
GmLUG12	Glyma.18G171100.3	1726	1720	Box 4
GmLUG12	Glyma.18G171100.3	1611	1602	G-box
GmLUG12	Glyma.18G171100.3	1438	1430	GA-motif
GmLUG12	Glyma.18G171100.3	1364	1372	ERE
GmLUG12	Glyma.18G171100.3	1663	1655	ERE
GmLUG12	Glyma.18G171100.3	1915	1923	ERE
GmLUG12	Glyma.18G171100.3	1414	1409	ABRE
GmWDR26A	Glyma.02G282600.1	682	676	W box
GmWDR26A	Glyma.02G282600.1	1387	1395	WUN-motif
GmWDR26A	Glyma.02G282600.1	1053	1059	MYC
GmWDR26A	Glyma.02G282600.1	1515	1521	DRE core
GmWDR26A	Glyma.02G282600.1	1493	1487	MBS
GmWDR26A	Glyma.02G282600.1	101	95	ARE
GmWDR26A	Glyma.02G282600.1	750	744	ARE
GmWDR26A	Glyma.02G282600.1	537	531	MYB
GmWDR26A	Glyma.02G282600.1	1183	1189	MYB
GmWDR26A	Glyma.02G282600.1	1436	1430	MYB
GmWDR26A	Glyma.02G282600.1	1493	1487	Myb
GmWDR26A	Glyma.02G282600.1	1870	1864	Myb
GmWDR26A	Glyma.02G282600.1	196	191	STRE
GmWDR26A	Glyma.02G282600.1	1246	1239	Myc
GmWDR26A	Glyma.02G282600.1	300	308	RY-element
GmWDR26A	Glyma.02G282600.1	761	767	CAT-box
GmWDR26A	Glyma.02G282600.1	1771	1764	GCN4_motif
GmWDR26A	Glyma.02G282600.1	445	439	G-Box
GmWDR26A	Glyma.02G282600.1	1852	1846	G-Box
GmWDR26A	Glyma.02G282600.1	632	639	MRE
GmWDR26A	Glyma.02G282600.1	1470	1477	MRE
GmWDR26A	Glyma.02G282600.1	334	342	AE-box
GmWDR26A	Glyma.02G282600.1	1975	1983	AE-box
GmWDR26A	Glyma.02G282600.1	110	104	G-box
GmWDR26A	Glyma.02G282600.1	1840	1834	G-box
GmWDR26A	Glyma.02G282600.1	1844	1852	G-box
GmWDR26A	Glyma.02G282600.1	155	161	Box 4
GmWDR26A	Glyma.02G282600.1	953	959	Box 4
GmWDR26A	Glyma.02G282600.1	1147	1141	Box 4
GmWDR26A	Glyma.02G282600.1	1224	1218	Box 4
GmWDR26A	Glyma.02G282600.1	1597	1591	Box 4
GmWDR26A	Glyma.02G282600.1	90	85	as-1
GmWDR26A	Glyma.02G282600.1	1540	1545	as-1
GmWDR26A	Glyma.02G282600.1	105	110	ABRE
GmWDR26A	Glyma.02G282600.1	440	445	ABRE
GmWDR26A	Glyma.02G282600.1	1841	1832	ABRE
GmWDR26A	Glyma.02G282600.1	1839	1834	ABRE
GmWDR26A	Glyma.02G282600.1	1847	1852	ABRE
GmWDR26A	Glyma.02G282600.1	85	90	CGTCA-motif
GmWDR26A	Glyma.02G282600.1	1545	1540	CGTCA-motif
GmWDR26A	Glyma.02G282600.1	90	85	TGACG-motif
GmWDR26A	Glyma.02G282600.1	1540	1545	TGACG-motif
GmWDR26A	Glyma.02G282600.1	1859	1866	TATC-box
GmWDR26A	Glyma.02G282600.1	1209	1217	ERE
GmWDR26A	Glyma.02G282600.1	1783	1775	ERE
GmWDR26B	Glyma.08G304300.2	173	167	MYB
GmWDR26B	Glyma.08G304300.2	761	767	MYB
GmWDR26B	Glyma.08G304300.2	1087	1081	MYB
GmWDR26B	Glyma.08G304300.2	1304	1310	MYB
GmWDR26B	Glyma.08G304300.2	1562	1568	MYB
GmWDR26B	Glyma.08G304300.2	1616	1622	MYB
GmWDR26B	Glyma.08G304300.2	1797	1803	MYB
GmWDR26B	Glyma.08G304300.2	508	514	ARE
GmWDR26B	Glyma.08G304300.2	577	583	ARE
GmWDR26B	Glyma.08G304300.2	706	712	ARE
GmWDR26B	Glyma.08G304300.2	949	943	ARE
GmWDR26B	Glyma.08G304300.2	954	948	ARE
GmWDR26B	Glyma.08G304300.2	1407	1416	TC-rich repeats
GmWDR26B	Glyma.08G304300.2	91	84	Myc
GmWDR26B	Glyma.08G304300.2	404	399	STRE
GmWDR26B	Glyma.08G304300.2	435	430	STRE
GmWDR26B	Glyma.08G304300.2	179	173	MYC
GmWDR26B	Glyma.08G304300.2	463	469	MYC
GmWDR26B	Glyma.08G304300.2	479	473	MYC
GmWDR26B	Glyma.08G304300.2	592	598	MYC
GmWDR26B	Glyma.08G304300.2	609	603	MYC
GmWDR26B	Glyma.08G304300.2	883	889	MYC
GmWDR26B	Glyma.08G304300.2	1319	1313	MYC
GmWDR26B	Glyma.08G304300.2	1363	1357	MYC
GmWDR26B	Glyma.08G304300.2	1381	1375	MYC
GmWDR26B	Glyma.08G304300.2	1821	1815	MYC
GmWDR26B	Glyma.08G304300.2	1551	1559	GA-motif
GmWDR26B	Glyma.08G304300.2	1318	1325	GATA-motif
GmWDR26B	Glyma.08G304300.2	270	276	Box 4
GmWDR26B	Glyma.08G304300.2	1435	1429	Box 4
GmWDR26B	Glyma.08G304300.2	869	861	G-box
GmWDR26B	Glyma.08G304300.2	861	867	G-Box
GmWDR26B	Glyma.08G304300.2	866	861	ABRE
GmWDR26B	Glyma.08G304300.2	221	229	ERE
GmWDR26B	Glyma.08G304300.2	1984	1976	ERE
GmWDR26B	Glyma.08G304300.2	1884	1877	P-box
GmWDR26C	Glyma.14G031700.1	350	344	ARE
GmWDR26C	Glyma.14G031700.1	408	414	ARE
GmWDR26C	Glyma.14G031700.1	1920	1914	ARE
GmWDR26C	Glyma.14G031700.1	1955	1961	ARE
GmWDR26C	Glyma.14G031700.1	850	844	MYB
GmWDR26C	Glyma.14G031700.1	1151	1157	MYB
GmWDR26C	Glyma.14G031700.1	1426	1420	MYB
GmWDR26C	Glyma.14G031700.1	1362	1357	STRE
GmWDR26C	Glyma.14G031700.1	593	587	Myb
GmWDR26C	Glyma.14G031700.1	835	841	Myb
GmWDR26C	Glyma.14G031700.1	426	433	Myc
GmWDR26C	Glyma.14G031700.1	267	261	W box
GmWDR26C	Glyma.14G031700.1	275	281	W box
GmWDR26C	Glyma.14G031700.1	1063	1057	MYC
GmWDR26C	Glyma.14G031700.1	1316	1310	MYC
GmWDR26C	Glyma.14G031700.1	1565	1559	MYC
GmWDR26C	Glyma.14G031700.1	835	841	MBS
GmWDR26C	Glyma.14G031700.1	361	367	CAT-box
GmWDR26C	Glyma.14G031700.1	2	10	AE-box
GmWDR26C	Glyma.14G031700.1	1921	1929	AE-box
GmWDR26C	Glyma.14G031700.1	1720	1726	G-box
GmWDR26C	Glyma.14G031700.1	295	301	Box 4
GmWDR26C	Glyma.14G031700.1	1116	1110	Box 4
GmWDR26C	Glyma.14G031700.1	1582	1576	Box 4
GmWDR26C	Glyma.14G031700.1	1659	1653	Box 4
GmWDR26C	Glyma.14G031700.1	1216	1210	G-Box
GmWDR26C	Glyma.14G031700.1	845	851	GT1-motif
GmWDR26C	Glyma.14G031700.1	1421	1428	GT1-motif
GmWDR26C	Glyma.14G031700.1	1211	1216	ABRE
GmWDR26C	Glyma.14G031700.1	609	617	ERE
GmWDR26C	Glyma.14G031700.1	1177	1185	ERE
GmWDR26C	Glyma.14G031700.1	1747	1739	ERE
GmWDR26D	Glyma.18G114800.2	133	139	ARE
GmWDR26D	Glyma.18G114800.2	246	240	MYB
GmWDR26D	Glyma.18G114800.2	809	803	MYB
GmWDR26D	Glyma.18G114800.2	897	891	MYB
GmWDR26D	Glyma.18G114800.2	914	920	MYB
GmWDR26D	Glyma.18G114800.2	992	998	MYB
GmWDR26D	Glyma.18G114800.2	125	130	STRE
GmWDR26D	Glyma.18G114800.2	141	147	MYC
GmWDR26D	Glyma.18G114800.2	574	568	MYC
GmWDR26D	Glyma.18G114800.2	1317	1323	MYC
GmWDR26D	Glyma.18G114800.2	1429	1435	MYC
GmWDR26D	Glyma.18G114800.2	1902	1908	MYC
GmWDR26D	Glyma.18G114800.2	306	314	RY-element
GmWDR26D	Glyma.18G114800.2	1685	1694	GATA-motif
GmWDR26D	Glyma.18G114800.2	973	966	MRE
GmWDR26D	Glyma.18G114800.2	241	248	GT1-motif
GmWDR26D	Glyma.18G114800.2	643	648	CGTCA-motif
GmWDR26D	Glyma.18G114800.2	648	643	TGACG-motif
GmWDR26D	Glyma.18G114800.2	648	643	as-1
GmWDR26D	Glyma.18G114800.2	1866	1859	P-box
GmWDR26E	Glyma.19G170400.7	670	675	STRE
GmWDR26E	Glyma.19G170400.7	1238	1243	STRE
GmWDR26E	Glyma.19G170400.7	1471	1476	STRE
GmWDR26E	Glyma.19G170400.7	1681	1687	LTR
GmWDR26E	Glyma.19G170400.7	1940	1934	LTR
GmWDR26E	Glyma.19G170400.7	921	915	ARE
GmWDR26E	Glyma.19G170400.7	1066	1072	ARE
GmWDR26E	Glyma.19G170400.7	1967	1973	ARE
GmWDR26E	Glyma.19G170400.7	1970	1961	TC-rich repeats
GmWDR26E	Glyma.19G170400.7	737	731	MYB
GmWDR26E	Glyma.19G170400.7	1031	1037	MYB
GmWDR26E	Glyma.19G170400.7	106	112	MYC
GmWDR26E	Glyma.19G170400.7	148	154	MYC
GmWDR26E	Glyma.19G170400.7	305	311	MYC
GmWDR26E	Glyma.19G170400.7	1651	1657	MYC
GmWDR26E	Glyma.19G170400.7	1668	1674	MYC
GmWDR26E	Glyma.19G170400.7	1908	1914	MYC
GmWDR26E	Glyma.19G170400.7	92	98	W box
GmWDR26E	Glyma.19G170400.7	132	126	W box
GmWDR26E	Glyma.19G170400.7	548	556	WUN-motif
GmWDR26E	Glyma.19G170400.7	39	32	GCN4_motif
GmWDR26E	Glyma.19G170400.7	355	361	CAT-box
GmWDR26E	Glyma.19G170400.7	48	40	AE-box
GmWDR26E	Glyma.19G170400.7	628	620	AE-box
GmWDR26E	Glyma.19G170400.7	1621	1615	G-box
GmWDR26E	Glyma.19G170400.7	1977	1971	G-box
GmWDR26E	Glyma.19G170400.7	1574	1568	Box 4
GmWDR26E	Glyma.19G170400.7	278	271	GATA-motif
GmWDR26E	Glyma.19G170400.7	1036	1029	GT1-motif
GmWDR26E	Glyma.19G170400.7	1036	1030	GT1-motif
GmWDR26E	Glyma.19G170400.7	783	792	circadian
GmWDR26E	Glyma.19G170400.7	1977	1971	G-Box
GmWDR26E	Glyma.19G170400.7	1614	1619	TGACG-motif
GmWDR26E	Glyma.19G170400.7	1672	1677	TGACG-motif
GmWDR26E	Glyma.19G170400.7	1870	1875	TGACG-motif
GmWDR26E	Glyma.19G170400.7	1878	1873	TGACG-motif
GmWDR26E	Glyma.19G170400.7	1093	1100	TATC-box
GmWDR26E	Glyma.19G170400.7	329	320	TCA-element
GmWDR26E	Glyma.19G170400.7	1616	1621	ABRE
GmWDR26E	Glyma.19G170400.7	1977	1971	ABRE
GmWDR26E	Glyma.19G170400.7	1972	1977	ABRE
GmWDR26E	Glyma.19G170400.7	1619	1614	CGTCA-motif
GmWDR26E	Glyma.19G170400.7	1677	1672	CGTCA-motif
GmWDR26E	Glyma.19G170400.7	1875	1870	CGTCA-motif
GmWDR26E	Glyma.19G170400.7	1873	1878	CGTCA-motif
GmWDR26E	Glyma.19G170400.7	1614	1619	as-1
GmWDR26E	Glyma.19G170400.7	1672	1677	as-1
GmWDR26E	Glyma.19G170400.7	1870	1875	as-1
GmWDR26E	Glyma.19G170400.7	1878	1873	as-1
GmWDR26E	Glyma.19G170400.7	1945	1951	TGA-element
GmHOS15A	Glyma.04G043300.1	1715	1706	TC-rich repeats
GmHOS15A	Glyma.04G043300.1	16	22	ARE
GmHOS15A	Glyma.04G043300.1	1941	1947	ARE
GmHOS15A	Glyma.04G043300.1	725	719	MYB
GmHOS15A	Glyma.04G043300.1	369	375	LTR
GmHOS15A	Glyma.04G043300.1	1644	1650	LTR
GmHOS15A	Glyma.04G043300.1	47	52	STRE
GmHOS15A	Glyma.04G043300.1	1999	1993	Myb
GmHOS15A	Glyma.04G043300.1	1042	1049	Myc
GmHOS15A	Glyma.04G043300.1	693	684	WUN-motif
GmHOS15A	Glyma.04G043300.1	1412	1420	WUN-motif
GmHOS15A	Glyma.04G043300.1	1782	1773	WUN-motif
GmHOS15A	Glyma.04G043300.1	1059	1065	W box
GmHOS15A	Glyma.04G043300.1	1848	1842	W box
GmHOS15A	Glyma.04G043300.1	340	346	MYC
GmHOS15A	Glyma.04G043300.1	1999	1993	MBS
GmHOS15A	Glyma.04G043300.1	1179	1187	GA-motif
GmHOS15A	Glyma.04G043300.1	1037	1031	G-box
GmHOS15A	Glyma.04G043300.1	312	318	Box 4
GmHOS15A	Glyma.04G043300.1	444	450	Box 4
GmHOS15A	Glyma.04G043300.1	481	487	Box 4
GmHOS15A	Glyma.04G043300.1	485	491	Box 4
GmHOS15A	Glyma.04G043300.1	903	909	Box 4
GmHOS15A	Glyma.04G043300.1	1198	1192	Box 4
GmHOS15A	Glyma.04G043300.1	1473	1467	Box 4
GmHOS15A	Glyma.04G043300.1	116	109	GATA-motif
GmHOS15A	Glyma.04G043300.1	1564	1572	I-box
GmHOS15A	Glyma.04G043300.1	866	873	MRE
GmHOS15A	Glyma.04G043300.1	1719	1713	G-Box
GmHOS15A	Glyma.04G043300.1	1714	1719	ABRE
GmHOS15A	Glyma.04G043300.1	224	216	ERE
GmHOS15A	Glyma.04G043300.1	369	361	ERE
GmHOS15A	Glyma.04G043300.1	975	967	ERE
GmHOS15A	Glyma.04G043300.1	1149	1141	ERE
GmHOS15A	Glyma.04G043300.1	1429	1421	ERE
GmHOS15A	Glyma.04G043300.1	1320	1327	P-box
GmHOS15B	Glyma.05G100500.1	92	86	ARE
GmHOS15B	Glyma.05G100500.1	765	759	ARE
GmHOS15B	Glyma.05G100500.1	1003	997	ARE
GmHOS15B	Glyma.05G100500.1	489	483	MYB
GmHOS15B	Glyma.05G100500.1	527	533	MYB
GmHOS15B	Glyma.05G100500.1	557	563	MYB
GmHOS15B	Glyma.05G100500.1	1187	1181	MYB
GmHOS15B	Glyma.05G100500.1	1207	1201	MYB
GmHOS15B	Glyma.05G100500.1	1481	1475	MYB
GmHOS15B	Glyma.05G100500.1	82	88	Myb
GmHOS15B	Glyma.05G100500.1	878	872	W box
GmHOS15B	Glyma.05G100500.1	82	88	MBS
GmHOS15B	Glyma.05G100500.1	25	31	MYC
GmHOS15B	Glyma.05G100500.1	659	665	MYC
GmHOS15B	Glyma.05G100500.1	1039	1045	MYC
GmHOS15B	Glyma.05G100500.1	1663	1657	MYC
GmHOS15B	Glyma.05G100500.1	1785	1791	MYC
GmHOS15B	Glyma.05G100500.1	294	300	CAT-box
GmHOS15B	Glyma.05G100500.1	413	419	CAT-box
GmHOS15B	Glyma.05G100500.1	414	408	G-box
GmHOS15B	Glyma.05G100500.1	681	675	G-box
GmHOS15B	Glyma.05G100500.1	1101	1109	AE-box
GmHOS15B	Glyma.05G100500.1	1609	1618	circadian
GmHOS15B	Glyma.05G100500.1	562	555	GT1-motif
GmHOS15B	Glyma.05G100500.1	562	556	GT1-motif
GmHOS15B	Glyma.05G100500.1	327	332	CGTCA-motif
GmHOS15B	Glyma.05G100500.1	823	815	ERE
GmHOS15B	Glyma.05G100500.1	1371	1379	ERE
GmHOS15B	Glyma.05G100500.1	332	327	TGACG-motif
GmHOS15B	Glyma.05G100500.1	570	577	TATC-box
GmHOS15B	Glyma.05G100500.1	75	81	TGA-element
GmHOS15B	Glyma.05G100500.1	332	327	as-1
GmHOS15C	Glyma.06G043800.2	527	533	MYC
GmHOS15C	Glyma.06G043800.2	1305	1299	W box
GmHOS15C	Glyma.06G043800.2	1194	1202	WUN-motif
GmHOS15C	Glyma.06G043800.2	172	177	STRE
GmHOS15C	Glyma.06G043800.2	285	290	STRE
GmHOS15C	Glyma.06G043800.2	371	376	STRE
GmHOS15C	Glyma.06G043800.2	1046	1053	Myc
GmHOS15C	Glyma.06G043800.2	1484	1490	LTR
GmHOS15C	Glyma.06G043800.2	893	899	ARE
GmHOS15C	Glyma.06G043800.2	1279	1285	ARE
GmHOS15C	Glyma.06G043800.2	1646	1640	ARE
GmHOS15C	Glyma.06G043800.2	1988	1994	MYB
GmHOS15C	Glyma.06G043800.2	172	166	A-box
GmHOS15C	Glyma.06G043800.2	1818	1825	MRE
GmHOS15C	Glyma.06G043800.2	1159	1151	AE-box
GmHOS15C	Glyma.06G043800.2	470	476	Box 4
GmHOS15C	Glyma.06G043800.2	508	514	Box 4
GmHOS15C	Glyma.06G043800.2	574	580	Box 4
GmHOS15C	Glyma.06G043800.2	636	642	Box 4
GmHOS15C	Glyma.06G043800.2	991	997	Box 4
GmHOS15C	Glyma.06G043800.2	1190	1184	Box 4
GmHOS15C	Glyma.06G043800.2	1799	1793	Box 4
GmHOS15C	Glyma.06G043800.2	180	187	GATA-motif
GmHOS15C	Glyma.06G043800.2	1135	1125	GATA-motif
GmHOS15C	Glyma.06G043800.2	190	199	I-box
GmHOS15C	Glyma.06G043800.2	1322	1315	P-box
GmHOS15C	Glyma.06G043800.2	60	55	as-1
GmHOS15C	Glyma.06G043800.2	205	210	as-1
GmHOS15C	Glyma.06G043800.2	60	55	TGACG-motif
GmHOS15C	Glyma.06G043800.2	205	210	TGACG-motif
GmHOS15C	Glyma.06G043800.2	877	884	TATC-box
GmHOS15C	Glyma.06G043800.2	806	798	ERE
GmHOS15C	Glyma.06G043800.2	1699	1707	ERE
GmHOS15C	Glyma.06G043800.2	1723	1731	ERE
GmHOS15C	Glyma.06G043800.2	1737	1745	ERE
GmHOS15C	Glyma.06G043800.2	1806	1798	ERE
GmHOS15C	Glyma.06G043800.2	1370	1361	TCA-element
GmHOS15C	Glyma.06G043800.2	55	60	CGTCA-motif
GmHOS15C	Glyma.06G043800.2	210	205	CGTCA-motif
GmHOS15D	Glyma.11G051700.1	22	27	STRE
GmHOS15D	Glyma.11G051700.1	441	436	STRE
GmHOS15D	Glyma.11G051700.1	1171	1176	STRE
GmHOS15D	Glyma.11G051700.1	1231	1236	STRE
GmHOS15D	Glyma.11G051700.1	740	734	MYB
GmHOS15D	Glyma.11G051700.1	931	937	MYB
GmHOS15D	Glyma.11G051700.1	1085	1079	MYB
GmHOS15D	Glyma.11G051700.1	855	861	MYC
GmHOS15D	Glyma.11G051700.1	1942	1936	MYC
GmHOS15D	Glyma.11G051700.1	1489	1498	WUN-motif
GmHOS15D	Glyma.11G051700.1	1429	1422	GCN4_motif
GmHOS15D	Glyma.11G051700.1	117	109	AE-box
GmHOS15D	Glyma.11G051700.1	1135	1129	Box 4
GmHOS15D	Glyma.11G051700.1	1382	1376	Box 4
GmHOS15D	Glyma.11G051700.1	1738	1732	Box 4
GmHOS15D	Glyma.11G051700.1	735	741	GT1-motif
GmHOS15D	Glyma.11G051700.1	903	909	G-Box
GmHOS15D	Glyma.11G051700.1	127	122	TGACG-motif
GmHOS15D	Glyma.11G051700.1	843	848	TGACG-motif
GmHOS15D	Glyma.11G051700.1	51	42	TCA-element
GmHOS15D	Glyma.11G051700.1	1100	1090	TCA-element
GmHOS15D	Glyma.11G051700.1	109	101	ERE
GmHOS15D	Glyma.11G051700.1	260	268	ERE
GmHOS15D	Glyma.11G051700.1	377	385	ERE
GmHOS15D	Glyma.11G051700.1	1353	1361	ERE
GmHOS15D	Glyma.11G051700.1	908	903	ABRE
GmHOS15D	Glyma.11G051700.1	122	127	CGTCA-motif
GmHOS15D	Glyma.11G051700.1	848	843	CGTCA-motif
GmHOS15D	Glyma.11G051700.1	127	122	as-1
GmHOS15D	Glyma.11G051700.1	843	848	as-1
GmHOS15E	Glyma.17G165900.1	434	428	W box
GmHOS15E	Glyma.17G165900.1	612	606	W box
GmHOS15E	Glyma.17G165900.1	223	229	MYC
GmHOS15E	Glyma.17G165900.1	499	493	MYC
GmHOS15E	Glyma.17G165900.1	520	526	MYC
GmHOS15E	Glyma.17G165900.1	643	649	MYC
GmHOS15E	Glyma.17G165900.1	713	719	MYC
GmHOS15E	Glyma.17G165900.1	951	957	MYC
GmHOS15E	Glyma.17G165900.1	1512	1506	MYC
GmHOS15E	Glyma.17G165900.1	1668	1662	MYC
GmHOS15E	Glyma.17G165900.1	1074	1083	TC-rich repeats
GmHOS15E	Glyma.17G165900.1	359	353	ARE
GmHOS15E	Glyma.17G165900.1	487	493	ARE
GmHOS15E	Glyma.17G165900.1	707	701	MYB
GmHOS15E	Glyma.17G165900.1	1218	1224	MYB
GmHOS15E	Glyma.17G165900.1	1626	1620	MYB
GmHOS15E	Glyma.17G165900.1	1678	1673	STRE
GmHOS15E	Glyma.17G165900.1	1583	1575	RY-element
GmHOS15E	Glyma.17G165900.1	1749	1741	RY-element
GmHOS15E	Glyma.17G165900.1	1725	1731	CAT-box
GmHOS15E	Glyma.17G165900.1	1688	1682	G-Box
GmHOS15E	Glyma.17G165900.1	1774	1768	G-Box
GmHOS15E	Glyma.17G165900.1	345	336	circadian
GmHOS15E	Glyma.17G165900.1	1904	1912	GA-motif
GmHOS15E	Glyma.17G165900.1	1688	1682	G-box
GmHOS15E	Glyma.17G165900.1	1267	1261	Box 4
GmHOS15E	Glyma.17G165900.1	1873	1867	Box 4
GmHOS15E	Glyma.17G165900.1	1096	1088	I-box
GmHOS15E	Glyma.17G165900.1	48	56	AE-box
GmHOS15E	Glyma.17G165900.1	1392	1400	AE-box
GmHOS15E	Glyma.17G165900.1	1003	998	as-1
GmHOS15E	Glyma.17G165900.1	1703	1708	as-1
GmHOS15E	Glyma.17G165900.1	314	305	ABRE
GmHOS15E	Glyma.17G165900.1	425	432	ABRE
GmHOS15E	Glyma.17G165900.1	1688	1682	ABRE
GmHOS15E	Glyma.17G165900.1	1683	1688	ABRE
GmHOS15E	Glyma.17G165900.1	1769	1774	ABRE
GmHOS15E	Glyma.17G165900.1	998	1003	CGTCA-motif
GmHOS15E	Glyma.17G165900.1	1708	1703	CGTCA-motif
GmHOS15E	Glyma.17G165900.1	919	928	TCA-element
GmHOS15E	Glyma.17G165900.1	1096	1105	TCA-element
GmHOS15E	Glyma.17G165900.1	1003	998	TGACG-motif
GmHOS15E	Glyma.17G165900.1	1703	1708	TGACG-motif
GmHOS15E	Glyma.17G165900.1	236	243	TATC-box
GmSMU1A	Glyma.05G170500.1	926	932	MYC
GmSMU1A	Glyma.05G170500.1	664	670	MBS
GmSMU1A	Glyma.05G170500.1	478	487	WUN-motif
GmSMU1A	Glyma.05G170500.1	1948	1954	W box
GmSMU1A	Glyma.05G170500.1	106	111	STRE
GmSMU1A	Glyma.05G170500.1	606	601	STRE
GmSMU1A	Glyma.05G170500.1	1308	1313	STRE
GmSMU1A	Glyma.05G170500.1	664	670	Myb
GmSMU1A	Glyma.05G170500.1	1727	1734	Myc
GmSMU1A	Glyma.05G170500.1	1488	1497	TC-rich repeats
GmSMU1A	Glyma.05G170500.1	1853	1859	ARE
GmSMU1A	Glyma.05G170500.1	1513	1507	G-Box
GmSMU1A	Glyma.05G170500.1	1127	1133	G-box
GmSMU1A	Glyma.05G170500.1	1514	1505	G-box
GmSMU1A	Glyma.05G170500.1	1513	1507	G-box
GmSMU1A	Glyma.05G170500.1	485	491	Box 4
GmSMU1A	Glyma.05G170500.1	673	679	Box 4
GmSMU1A	Glyma.05G170500.1	908	914	Box 4
GmSMU1A	Glyma.05G170500.1	1112	1106	Box 4
GmSMU1A	Glyma.05G170500.1	1535	1529	Box 4
GmSMU1A	Glyma.05G170500.1	1563	1557	Box 4
GmSMU1A	Glyma.05G170500.1	1574	1568	Box 4
GmSMU1A	Glyma.05G170500.1	1696	1690	Box 4
GmSMU1A	Glyma.05G170500.1	1805	1799	Box 4
GmSMU1A	Glyma.05G170500.1	1450	1460	GATA-motif
GmSMU1A	Glyma.05G170500.1	1359	1367	GA-motif
GmSMU1A	Glyma.05G170500.1	1449	1457	GA-motif
GmSMU1A	Glyma.05G170500.1	726	721	as-1
GmSMU1A	Glyma.05G170500.1	1373	1378	as-1
GmSMU1A	Glyma.05G170500.1	160	152	ERE
GmSMU1A	Glyma.05G170500.1	1628	1619	TCA-element
GmSMU1A	Glyma.05G170500.1	726	721	TGACG-motif
GmSMU1A	Glyma.05G170500.1	1373	1378	TGACG-motif
GmSMU1A	Glyma.05G170500.1	762	769	TATC-box
GmSMU1A	Glyma.05G170500.1	1128	1133	ABRE
GmSMU1A	Glyma.05G170500.1	1514	1505	ABRE
GmSMU1A	Glyma.05G170500.1	1513	1507	ABRE
GmSMU1A	Glyma.05G170500.1	1508	1513	ABRE
GmSMU1A	Glyma.05G170500.1	721	726	CGTCA-motif
GmSMU1A	Glyma.05G170500.1	1378	1373	CGTCA-motif
GmSMU1B	Glyma.08G128700.1	973	979	MYC
GmSMU1B	Glyma.08G128700.1	1114	1108	MYC
GmSMU1B	Glyma.08G128700.1	1530	1524	MYC
GmSMU1B	Glyma.08G128700.1	1698	1692	MYC
GmSMU1B	Glyma.08G128700.1	1934	1940	MYC
GmSMU1B	Glyma.08G128700.1	536	528	WUN-motif
GmSMU1B	Glyma.08G128700.1	765	774	WUN-motif
GmSMU1B	Glyma.08G128700.1	1951	1957	W box
GmSMU1B	Glyma.08G128700.1	1589	1584	STRE
GmSMU1B	Glyma.08G128700.1	1968	1962	Myb
GmSMU1B	Glyma.08G128700.1	1055	1049	MYB
GmSMU1B	Glyma.08G128700.1	1573	1567	MYB
GmSMU1B	Glyma.08G128700.1	484	493	TC-rich repeats
GmSMU1B	Glyma.08G128700.1	1674	1683	TC-rich repeats
GmSMU1B	Glyma.08G128700.1	402	408	ARE
GmSMU1B	Glyma.08G128700.1	1523	1517	ARE
GmSMU1B	Glyma.08G128700.1	919	928	circadian
GmSMU1B	Glyma.08G128700.1	798	804	G-Box
GmSMU1B	Glyma.08G128700.1	312	318	Box 4
GmSMU1B	Glyma.08G128700.1	587	593	Box 4
GmSMU1B	Glyma.08G128700.1	834	840	Box 4
GmSMU1B	Glyma.08G128700.1	838	844	Box 4
GmSMU1B	Glyma.08G128700.1	1171	1165	Box 4
GmSMU1B	Glyma.08G128700.1	1378	1372	Box 4
GmSMU1B	Glyma.08G128700.1	1764	1758	Box 4
GmSMU1B	Glyma.08G128700.1	1794	1788	Box 4
GmSMU1B	Glyma.08G128700.1	1428	1423	as-1
GmSMU1B	Glyma.08G128700.1	850	844	TGA-element
GmSMU1B	Glyma.08G128700.1	207	199	ERE
GmSMU1B	Glyma.08G128700.1	1247	1239	ERE
GmSMU1B	Glyma.08G128700.1	1467	1474	TATC-box
GmSMU1B	Glyma.08G128700.1	1428	1423	TGACG-motif
GmSMU1B	Glyma.08G128700.1	1423	1428	CGTCA-motif
GmSMU1B	Glyma.08G128700.1	803	798	ABRE
GmDCAF1A	Glyma.04G073900.5	556	547	TC-rich repeats
GmDCAF1A	Glyma.04G073900.5	1995	1986	TC-rich repeats
GmDCAF1A	Glyma.04G073900.5	484	478	ARE
GmDCAF1A	Glyma.04G073900.5	1293	1287	ARE
GmDCAF1A	Glyma.04G073900.5	365	359	MYB
GmDCAF1A	Glyma.04G073900.5	434	440	MYB
GmDCAF1A	Glyma.04G073900.5	960	954	MYB
GmDCAF1A	Glyma.04G073900.5	1169	1175	MYB
GmDCAF1A	Glyma.04G073900.5	1223	1229	Myb
GmDCAF1A	Glyma.04G073900.5	112	118	MYC
GmDCAF1A	Glyma.04G073900.5	416	410	MYC
GmDCAF1A	Glyma.04G073900.5	1082	1076	MYC
GmDCAF1A	Glyma.04G073900.5	1195	1201	MYC
GmDCAF1A	Glyma.04G073900.5	1212	1206	MYC
GmDCAF1A	Glyma.04G073900.5	1223	1229	MBS
GmDCAF1A	Glyma.04G073900.5	106	100	CAT-box
GmDCAF1A	Glyma.04G073900.5	1218	1225	GCN4_motif
GmDCAF1A	Glyma.04G073900.5	408	417	G-box
GmDCAF1A	Glyma.04G073900.5	1214	1220	G-box
GmDCAF1A	Glyma.04G073900.5	796	802	Box 4
GmDCAF1A	Glyma.04G073900.5	1367	1361	Box 4
GmDCAF1A	Glyma.04G073900.5	1747	1741	Box 4
GmDCAF1A	Glyma.04G073900.5	65	59	GT1-motif
GmDCAF1A	Glyma.04G073900.5	1174	1168	GT1-motif
GmDCAF1A	Glyma.04G073900.5	1215	1220	ABRE
GmDCAF1A	Glyma.04G073900.5	13	18	CGTCA-motif
GmDCAF1A	Glyma.04G073900.5	18	13	TGACG-motif
GmDCAF1A	Glyma.04G073900.5	777	769	ERE
GmDCAF1A	Glyma.04G073900.5	893	885	ERE
GmDCAF1A	Glyma.04G073900.5	18	13	as-1
GmDCAF1B	Glyma.06G075000.1	662	668	MYC
GmDCAF1B	Glyma.06G075000.1	319	310	WUN-motif
GmDCAF1B	Glyma.06G075000.1	15	21	MYB
GmDCAF1B	Glyma.06G075000.1	429	435	MYB
GmDCAF1B	Glyma.06G075000.1	1847	1841	MYB
GmDCAF1B	Glyma.06G075000.1	138	129	TC-rich repeats
GmDCAF1B	Glyma.06G075000.1	1507	1516	TC-rich repeats
GmDCAF1B	Glyma.06G075000.1	65	59	ARE
GmDCAF1B	Glyma.06G075000.1	338	344	G-Box
GmDCAF1B	Glyma.06G075000.1	727	733	G-Box
GmDCAF1B	Glyma.06G075000.1	460	466	Box 4
GmDCAF1B	Glyma.06G075000.1	752	758	Box 4
GmDCAF1B	Glyma.06G075000.1	989	995	Box 4
GmDCAF1B	Glyma.06G075000.1	1128	1122	Box 4
GmDCAF1B	Glyma.06G075000.1	1222	1216	Box 4
GmDCAF1B	Glyma.06G075000.1	1366	1360	Box 4
GmDCAF1B	Glyma.06G075000.1	1480	1474	Box 4
GmDCAF1B	Glyma.06G075000.1	1563	1557	Box 4
GmDCAF1B	Glyma.06G075000.1	1647	1641	Box 4
GmDCAF1B	Glyma.06G075000.1	1824	1818	Box 4
GmDCAF1B	Glyma.06G075000.1	1862	1856	Box 4
GmDCAF1B	Glyma.06G075000.1	338	344	G-box
GmDCAF1B	Glyma.06G075000.1	726	734	G-box
GmDCAF1B	Glyma.06G075000.1	727	733	G-box
GmDCAF1B	Glyma.06G075000.1	1564	1572	AE-box
GmDCAF1B	Glyma.06G075000.1	417	410	MRE
GmDCAF1B	Glyma.06G075000.1	1133	1141	GA-motif
GmDCAF1B	Glyma.06G075000.1	1452	1461	TCA-element
GmDCAF1B	Glyma.06G075000.1	636	628	ERE
GmDCAF1B	Glyma.06G075000.1	1548	1556	ERE
GmDCAF1B	Glyma.06G075000.1	338	344	ABRE
GmDCAF1B	Glyma.06G075000.1	339	344	ABRE
GmDCAF1B	Glyma.06G075000.1	725	734	ABRE
GmDCAF1B	Glyma.06G075000.1	727	733	ABRE
GmDCAF1B	Glyma.06G075000.1	728	733	ABRE
GmDCAF1C	Glyma.14G131100.3	594	600	LTR
GmDCAF1C	Glyma.14G131100.3	405	411	MYB
GmDCAF1C	Glyma.14G131100.3	1991	1997	MYB
GmDCAF1C	Glyma.14G131100.3	48	42	ARE
GmDCAF1C	Glyma.14G131100.3	559	565	ARE
GmDCAF1C	Glyma.14G131100.3	1770	1761	TC-rich repeats
GmDCAF1C	Glyma.14G131100.3	1737	1744	Myc
GmDCAF1C	Glyma.14G131100.3	1615	1609	Myb
GmDCAF1C	Glyma.14G131100.3	178	173	STRE
GmDCAF1C	Glyma.14G131100.3	638	633	STRE
GmDCAF1C	Glyma.14G131100.3	663	658	STRE
GmDCAF1C	Glyma.14G131100.3	707	702	STRE
GmDCAF1C	Glyma.14G131100.3	752	747	STRE
GmDCAF1C	Glyma.14G131100.3	255	261	MYC
GmDCAF1C	Glyma.14G131100.3	341	347	MYC
GmDCAF1C	Glyma.14G131100.3	215	221	CAT-box
GmDCAF1C	Glyma.14G131100.3	324	316	AE-box
GmDCAF1C	Glyma.14G131100.3	388	381	GATA-motif
GmDCAF1C	Glyma.14G131100.3	478	471	GATA-motif
GmDCAF1C	Glyma.14G131100.3	889	895	G-box
GmDCAF1C	Glyma.14G131100.3	1859	1853	Box 4
GmDCAF1C	Glyma.14G131100.3	1909	1903	Box 4
GmDCAF1C	Glyma.14G131100.3	3	8	CGTCA-motif
GmDCAF1C	Glyma.14G131100.3	69	76	TATC-box
GmDCAF1C	Glyma.14G131100.3	449	442	TATC-box
GmDCAF1C	Glyma.14G131100.3	8	3	TGACG-motif
GmDCAF1C	Glyma.14G131100.3	1855	1847	ERE
GmDCAF1C	Glyma.14G131100.3	1867	1875	ERE
GmDCAF1C	Glyma.14G131100.3	1268	1274	TGA-element
GmDCAF1C	Glyma.14G131100.3	8	3	as-1

## Sheet: Table S5
Table S5. The duplication events analysis of GmGTLC genes
Gene name	Gene ID	Gene name	Gene ID	Duplication Type
GmTPL1	Glyma.03G233400.1.Wm82.a6.v1	GmTPL6	Glyma.10G150000.3.Wm82.a6.v1	segmental duplication
GmTPL1	Glyma.03G233400.1.Wm82.a6.v1	GmTPL11	Glyma.19G230500.1.Wm82.a6.v1	segmental duplication
GmTPL1	Glyma.03G233400.1.Wm82.a6.v1	GmTPL12	Glyma.20G238400.1.Wm82.a6.v1	segmental duplication
GmTPL2	Glyma.04G065000.3.Wm82.a6.v1	GmTPL3	Glyma.06G066200.12.Wm82.a6.v1	segmental duplication
GmTPL2	Glyma.04G065000.3.Wm82.a6.v1	GmTPL4	Glyma.07G028000.9.Wm82.a6.v1	segmental duplication
GmTPL2	Glyma.04G065000.3.Wm82.a6.v1	GmTPL5	Glyma.08G214600.1.Wm82.a6.v1	segmental duplication
GmTPL2	Glyma.04G065000.3.Wm82.a6.v1	GmTPL8	Glyma.13G367300.1.Wm82.a6.v1	segmental duplication
GmTPL2	Glyma.04G065000.3.Wm82.a6.v1	GmTPL9	Glyma.15G006100.1.Wm82.a6.v1	segmental duplication
GmTPL2	Glyma.04G065000.3.Wm82.a6.v1	GmTPL10	Glyma.17G112500.4.Wm82.a6.v1	segmental duplication
GmTPL3	Glyma.06G066200.12.Wm82.a6.v1	GmTPL4	Glyma.07G028000.9.Wm82.a6.v1	segmental duplication
GmTPL3	Glyma.06G066200.12.Wm82.a6.v1	GmTPL5	Glyma.08G214600.1.Wm82.a6.v1	segmental duplication
GmTPL3	Glyma.06G066200.12.Wm82.a6.v1	GmTPL8	Glyma.13G367300.1.Wm82.a6.v1	segmental duplication
GmTPL3	Glyma.06G066200.12.Wm82.a6.v1	GmTPL9	Glyma.15G006100.1.Wm82.a6.v1	segmental duplication
GmTPL3	Glyma.06G066200.12.Wm82.a6.v1	GmTPL10	Glyma.17G112500.4.Wm82.a6.v1	segmental duplication
GmTPL4	Glyma.07G028000.9.Wm82.a6.v1	GmTPL5	Glyma.08G214600.1.Wm82.a6.v1	segmental duplication
GmTPL4	Glyma.07G028000.9.Wm82.a6.v1	GmTPL8	Glyma.13G367300.1.Wm82.a6.v1	segmental duplication
GmTPL4	Glyma.07G028000.9.Wm82.a6.v1	GmTPL9	Glyma.15G006100.1.Wm82.a6.v1	segmental duplication
GmTPL5	Glyma.08G214600.1.Wm82.a6.v1	GmTPL8	Glyma.13G367300.1.Wm82.a6.v1	segmental duplication
GmTPL5	Glyma.08G214600.1.Wm82.a6.v1	GmTPL9	Glyma.15G006100.1.Wm82.a6.v1	segmental duplication
GmTPL6	Glyma.10G150000.3.Wm82.a6.v1	GmTPL11	Glyma.19G230500.1.Wm82.a6.v1	segmental duplication
GmTPL6	Glyma.10G150000.3.Wm82.a6.v1	GmTPL12	Glyma.20G238400.1.Wm82.a6.v1	segmental duplication
GmTPL7	Glyma.13G158800.1.Wm82.a6.v1	GmTPL10	Glyma.17G112500.4.Wm82.a6.v1	segmental duplication
GmTPL8	Glyma.13G367300.1.Wm82.a6.v1	GmTPL9	Glyma.15G006100.1.Wm82.a6.v1	segmental duplication
GmTPL11	Glyma.19G230500.1.Wm82.a6.v1	GmTPL12	Glyma.20G238400.1.Wm82.a6.v1	segmental duplication
GmLUG2	Glyma.04G070200.2.Wm82.a6.v1	GmLUG3	Glyma.05G011800.2.Wm82.a6.v1	segmental duplication
GmLUG2	Glyma.04G070200.2.Wm82.a6.v1	GmLUG4	Glyma.06G072200.1.Wm82.a6.v1	segmental duplication
GmLUG2	Glyma.04G070200.2.Wm82.a6.v1	GmLUG8	Glyma.14G128300.2.Wm82.a6.v1	segmental duplication
GmLUG2	Glyma.04G070200.2.Wm82.a6.v1	GmLUG10	Glyma.17G120000.1.Wm82.a6.v1	segmental duplication
GmLUG2	Glyma.04G070200.2.Wm82.a6.v1	GmLUG11	Glyma.17G205700.7.Wm82.a6.v1	segmental duplication
GmLUG3	Glyma.05G011800.2.Wm82.a6.v1	GmLUG4	Glyma.06G072200.1.Wm82.a6.v1	segmental duplication
GmLUG3	Glyma.05G011800.2.Wm82.a6.v1	GmLUG10	Glyma.17G120000.1.Wm82.a6.v1	segmental duplication
GmLUG4	Glyma.06G072200.1.Wm82.a6.v1	GmLUG8	Glyma.14G128300.2.Wm82.a6.v1	segmental duplication
GmLUG4	Glyma.06G072200.1.Wm82.a6.v1	GmLUG10	Glyma.17G120000.1.Wm82.a6.v1	segmental duplication
GmLUG4	Glyma.06G072200.1.Wm82.a6.v1	GmLUG11	Glyma.17G205700.7.Wm82.a6.v1	segmental duplication
GmLUG7	Glyma.13G237900.7.Wm82.a6.v1	GmLUG9	Glyma.15G075500.16.Wm82.a6.v1	segmental duplication
GmLUG8	Glyma.14G128300.2.Wm82.a6.v1	GmLUG11	Glyma.17G205700.7.Wm82.a6.v1	segmental duplication
GmWDR26A	Glyma.02G282600.1.Wm82.a6.v1	GmWDR26B	Glyma.08G304300.2.Wm82.a6.v1	segmental duplication
GmWDR26A	Glyma.02G282600.1.Wm82.a6.v1	GmWDR26C	Glyma.14G031700.1.Wm82.a6.v1	segmental duplication
GmWDR26A	Glyma.02G282600.1.Wm82.a6.v1	GmWDR26D	Glyma.18G114800.2.Wm82.a6.v1	segmental duplication
GmWDR26B	Glyma.08G304300.2.Wm82.a6.v1	GmWDR26C	Glyma.14G031700.1.Wm82.a6.v1	segmental duplication
GmWDR26B	Glyma.08G304300.2.Wm82.a6.v1	GmWDR26D	Glyma.18G114800.2.Wm82.a6.v1	segmental duplication
GmWDR26C	Glyma.14G031700.1.Wm82.a6.v1	GmWDR26D	Glyma.18G114800.2.Wm82.a6.v1	segmental duplication
GmHOS15A	Glyma.04G043300.1.Wm82.a6.v1	GmHOS15B	Glyma.05G100500.1.Wm82.a6.v1	segmental duplication
GmHOS15A	Glyma.04G043300.1.Wm82.a6.v1	GmHOS15C	Glyma.06G043800.2.Wm82.a6.v1	segmental duplication
GmHOS15A	Glyma.04G043300.1.Wm82.a6.v1	GmHOS15D	Glyma.11G051700.1.Wm82.a6.v1	segmental duplication
GmHOS15B	Glyma.05G100500.1.Wm82.a6.v1	GmHOS15C	Glyma.06G043800.2.Wm82.a6.v1	segmental duplication
GmHOS15B	Glyma.05G100500.1.Wm82.a6.v1	GmHOS15D	Glyma.11G051700.1.Wm82.a6.v1	segmental duplication
GmHOS15C	Glyma.06G043800.2.Wm82.a6.v1	GmHOS15D	Glyma.11G051700.1.Wm82.a6.v1	segmental duplication
GmSMU1A	Glyma.05G170500.1.Wm82.a6.v1	GmSMU1B	Glyma.08G128700.1.Wm82.a6.v1	segmental duplication
GmDCAF1A	Glyma.04G073900.5.Wm82.a6.v1	GmDCAF1B	Glyma.06G075000.1.Wm82.a6.v1	segmental duplication
GmDCAF1A	Glyma.04G073900.5.Wm82.a6.v1	GmDCAF1C	Glyma.14G131100.3.Wm82.a6.v1	segmental duplication
GmDCAF1B	Glyma.06G075000.1.Wm82.a6.v1	GmDCAF1C	Glyma.14G131100.3.Wm82.a6.v1	segmental duplication

## Sheet: Table S6
Table S6. The duplication events analysis of GTLC genes in Glycine max and Arabidopsis thaliana
GmGTLC gene name	GmGTLC gene ID	AtGTLC gene name	AtGTLC gene ID	Ka	Ks	Ka/Ks
GmTPL1	Glyma.03G233400.1.Wm82.a6.v1	AtTPR3	AT5G27030.2.Araport11.447	0.136127	1.54133	0.0883176
GmTPL4	Glyma.07G028000.9.Wm82.a6.v1	AtTPR1	AT1G80490.2.Araport11.447	0.0891716	2.68748	0.0331804
GmTPL4	Glyma.07G028000.9.Wm82.a6.v1	AtTPL	AT1G15750.3.Araport11.447	0.0872628	2.03262	0.0429311
GmTPL5	Glyma.08G214600.1.Wm82.a6.v1	AtTPR1	AT1G80490.2.Araport11.447	0.0874609	2.57313	0.0339901
GmTPL5	Glyma.08G214600.1.Wm82.a6.v1	AtTPL	AT1G15750.3.Araport11.447	0.0866169	1.99293	0.0434622
GmTPL6	Glyma.10G150000.3.Wm82.a6.v1	AtTPR3	AT5G27030.2.Araport11.447	0.140255	1.73104	0.0810231
GmTPL8	Glyma.13G367300.1.Wm82.a6.v1	AtTPR1	AT1G80490.2.Araport11.447	0.0886263	2.24116	0.0395448
GmTPL8	Glyma.13G367300.1.Wm82.a6.v1	AtTPL	AT1G15750.3.Araport11.447	0.0894401	2.04336	0.0437711
GmTPL9	Glyma.15G006100.1.Wm82.a6.v1	AtTPR1	AT1G80490.2.Araport11.447	0.104016	2.03297	0.0511644
GmTPL9	Glyma.15G006100.1.Wm82.a6.v1	AtTPL	AT1G15750.3.Araport11.447	0.0984901	1.96818	0.0500412
GmTPL10	Glyma.17G112500.4.Wm82.a6.v1	AtTPR4	AT3G15880.2.Araport11.447	0.164441	2.17476	0.0756131
GmLUG2	Glyma.04G070200.2.Wm82.a6.v1	AtLUG	AT4G32551.2.Araport11.447	0.121866	1.83046	0.0665768
GmLUG4	Glyma.06G072200.1.Wm82.a6.v1	AtLUG	AT4G32551.2.Araport11.447	0.127182	1.77315	0.0717268
GmLUG8	Glyma.14G128300.2.Wm82.a6.v1	AtLUG	AT4G32551.2.Araport11.447	0.12469	1.92694	0.0647086
GmLUG10	Glyma.17G120000.1.Wm82.a6.v1	AtLUG	AT4G32551.2.Araport11.447	0.308966	2.08158	0.148428
GmLUG11	Glyma.17G205700.7.Wm82.a6.v1	AtLUG	AT4G32551.2.Araport11.447	0.138525	1.95087	0.0710065
GmHOS15A	Glyma.04G043300.1.Wm82.a6.v1	AtHOS15	AT5G67320.1.Araport11.447	0.265106	3.29856	0.0803703
GmHOS15B	Glyma.05G100500.1.Wm82.a6.v1	AtHOS15	AT5G67320.1.Araport11.447	0.167045	4.1537	0.0402159
GmHOS15C	Glyma.06G043800.2.Wm82.a6.v1	AtHOS15	AT5G67320.1.Araport11.447	0.253966	3.214	0.0790188
GmHOS15D	Glyma.11G051700.1.Wm82.a6.v1	AtHOS15	AT5G67320.1.Araport11.447	0.183386	2.39701	0.076506
GmWDR26E	Glyma.19G170400.7.Wm82.a6.v1	-	AT5G43920.1.Araport11.447	0.240822	2.44979	0.0983035
GmDCAF1A	Glyma.04G073900.5.Wm82.a6.v1	AtDCAF1	AT4G31160.1.Araport11.447	0.260664	2.01189	0.129562
GmDCAF1B	Glyma.06G075000.1.Wm82.a6.v1	AtDCAF1	AT4G31160.1.Araport11.447	0.251114	1.81767	0.138152
GmDCAF1C	Glyma.14G131100.3.Wm82.a6.v1	AtDCAF1	AT4G31160.1.Araport11.447	0.384295	2.43166	0.158038

## Sheet: Table S7
Table S7. The duplication events analysis of GTLC genes in Glycine max and Oryza sativa
GmGTLC gene name	GmGTLC gene ID	OsGTLC gene ID	Ka	Ks	Ka/Ks
GmTPL1	Glyma.03G233400.1.Wm82.a6.v1	LOC_Os01g15020.1	0.165491	1.66018	0.0996824
GmTPL11	Glyma.19G230500.1.Wm82.a6.v1	LOC_Os01g15020.1	0.164264	1.87454	0.0876289
GmLUG2	Glyma.04G070200.2.Wm82.a6.v1	LOC_Os01g08190.1	0.226347	NaN	NaN
GmLUG3	Glyma.05G011800.2.Wm82.a6.v1	LOC_Os01g08190.1	0.367409	1.91453	0.191906
GmLUG3	Glyma.05G011800.2.Wm82.a6.v1	LOC_Os01g42260.1	0.332578	3.52666	0.0943039
GmLUG4	Glyma.06G072200.1.Wm82.a6.v1	LOC_Os01g08190.1	0.222464	3.38421	0.0657359
GmLUG8	Glyma.14G128300.2.Wm82.a6.v1	LOC_Os01g08190.1	0.226589	2.77066	0.0817816
GmLUG10	Glyma.17G120000.1.Wm82.a6.v1	LOC_Os01g08190.1	0.357449	1.89896	0.188234
GmLUG10	Glyma.17G120000.1.Wm82.a6.v1	LOC_Os01g42260.1	0.312763	2.35477	0.132821
GmLUG11	Glyma.17G205700.7.Wm82.a6.v1	LOC_Os01g08190.1	0.237427	3.4996	0.067844
GmWDR26E	Glyma.19G170400.7.Wm82.a6.v1	LOC_Os10g32770.1	0.399656	2.29617	0.174053

## Sheet: Table S8
Table S8. Tissue‑specific expression profiles of GmGTLC genes derived from public RNA‑seq data
Gene name	Seed	Shoot tip	Root	Leaf	Stem	Nodule	Unopened flower	Open flower
GmDCAF1A	41.1887	14.5233	8.95668	10.098	10.0689	9.15283	17.3026	22.1173
GmDCAF1B	31.1264	15.432	8.67247	9.61204	10.9088	12.0519	15.5823	15.7175
GmDCAF1C	1.78458	3.64265	0.760056	2.00119	1.67235	2.77779	4.05118	3.57632
GmHOS15A	0.788593	6.5199	1.87864	3.35045	3.54443	5.73521	5.60903	4.12459
GmHOS15C	0.392197	9.21831	1.57651	5.2486	3.54628	4.90512	6.88255	5.74773
GmHOS15B	64.4189	24.8506	13.5029	30.4699	15.1517	17.6517	35.9791	30.7136
GmHOS15D	38.7832	19.8461	8.02383	19.8211	12.1025	13.345	20.2048	19.7585
GmHOS15E	74.7038	25.3329	19.9252	30.6189	13.6909	15.3774	28.7859	34.7704
GmLUG1	6.65113	30.5845	17.6293	14.2383	20.2499	12.4921	26.7159	25.0826
GmLUG10	0.00929067	3.40306	0.180308	0.350196	0.552526	0.129285	0.902878	1.61172
GmLUG11	22.4217	28.1317	8.58421	21.2856	12.5196	6.77767	19.9547	20.3056
GmLUG12	6.07532	26.6047	20.2813	21.6519	22.4619	11.3567	41.787	34.7219
GmLUG2	29.9697	34.8811	13.4505	20.4414	12.6093	13.3162	17.8663	22.79
GmLUG3	0.057194	1.91756	0.414137	0.904852	0.061158	0.409297	2.00357	1.29207
GmLUG4	46.0226	26.4193	12.1211	15.8153	10.6672	10.2978	15.0356	19.8827
GmLUG5	5.15955	25.1568	11.5465	15.6856	17.6171	17.7598	30.1949	21.0173
GmLUG6	5.29307	32.8396	22.312	21.2651	30.2555	15.8636	30.2736	28.2231
GmLUG7	0.0511823	0.0337683	0.0435793	0.0528503	0.0616183	5.28008	1.44102	0.456291
GmLUG8	12.4715	24.0481	5.23059	17.4929	12.1113	9.95945	17.5484	14.8228
GmLUG9	0.0630943	0.212814	0	0.735042	0.102009	0.0120107	0.992208	0.559296
GmSMU1A	10.8676	34.684	14.9642	33.7609	24.067	24.7438	31.7169	31.4635
GmSMU1B	12.4327	34.0097	15.6332	34.9011	23.9457	18.2396	28.9274	28.3029
GmTPL1	7.51207	14.7449	19.7891	13.8565	10.6515	13.8318	31.9699	35.2634
GmTPL10	72.0855	41.3699	40.6304	36.7853	38.7609	31.3428	47.369	37.6279
GmTPL11	0.945526	4.4043	14.9988	1.59703	2.39134	2.14774	5.29611	4.74095
GmTPL12	27.25	35.6441	31.2156	38.9403	18.0253	21.0067	48.9629	59.3677
GmTPL2	0.217676	3.30037	6.68584	0.585456	1.78681	22.0298	4.46689	3.24737
GmTPL3	0.116411	3.89227	4.41278	0.833686	2.99849	63.8959	5.44043	3.86497
GmTPL4	4.8319	82.047	54.1785	34.3915	57.7614	31.0017	59.6263	59.7224
GmTPL5	17.2191	67.3818	55.8142	30.04	62.7535	46.2173	69.5376	71.0273
GmTPL6	22.0426	35.5434	38.9023	37.9253	19.8004	26.6189	60.1996	68.3514
GmTPL7	73.7982	44.0147	16.8594	24.3225	18.7754	37.0164	43.6077	24.8587
GmTPL8	9.43674	55.5346	28.6197	23.8916	27.7287	29.5492	45.9799	31.7886
GmTPL9	14.0321	19.5131	5.14885	5.05386	7.01961	7.89959	12.1077	10.0894
GmWDR26A	12.136	19.3218	16.405	14.5657	25.623	15.7189	30.665	89.7245
GmWDR26B	63.5487	26.6162	13.9966	22.7317	24.8181	17.4691	29.5312	28.4582
GmWDR26C	23.0118	22.0937	17.6183	14.1295	25.2478	23.7289	29.4206	29.3091
GmWDR26D	57.9072	38.4118	26.1521	34.5848	41.8345	28.0041	37.9751	38.6707
GmWDR26E	10.7248	10.1549	7.88477	9.97607	6.99752	5.06199	9.55908	11.2344

## Sheet: Table S9
Table S9. RT-qPCR analysis of nine selected GmGTLC genes across different soybean tissues and organs
Gene name	Root	Hypocotyl	Cotyledon	Tender leaf	Leaf	Unopen flower	Open flower	Pod	Seed
GmTPL1	1.07447	0.749303	3.08147	0.285248	0.476414	0.968364	2.44012	1.7987	1.08695
	0.638882	0.723779	1.83226	0.650801	0.80123	0.891076	1.81121	2.74528	0.972849
	1.28665	0.754515	1.57311	1.07199	1.37582	1.09704	0.931065	2.09501	0.806803
GmTPL7	1.1345	0.865772	1.98902	0.851882	0.663756	0.460751	0.609371	0.609371	0.201482
	0.877857	0.824767	1.73154	0.881923	1.06343	0.620739	0.427914	0.617877	0.208588
	0.987641	0.785704	2.30068	1.1718	0.731396	0.504197	0.508878	0.648596	0.236306
GmLUG4	0.841864	1.27603	4.69674	2.40882	3.72781	2.56981	2.85797	2.68513	1.30887
	1.00811	1.2072	4.56831	2.06813	3.65109	2.91129	2.13612	3.54305	1.24688
	1.15002	1.2072	5.24761	2.17095	4.22317	2.55206	2.27362	3.37525	1.17148
GmLUG11	0.949647	1.16915	2.21217	1.70779	1.37757	1.31537	0.834392	1.11636	0.540412
	1.11378	1.12933	2.30611	2.08801	1.19925	1.40004	0.91307	1.75175	0.748529
	0.936573	1.35235	2.87879	1.84309	1.32146	1.40977	0.881967	1.65726	0.625088
GmWDR26A	0.881471	1.04101	1.62224	0.61756	1.664	0.845563	4.50435	2.01575	0.809247
	1.07028	1.02668	1.8125	0.621856	1.62975	1.27278	4.44234	2.11597	0.781681
	1.04825	1.07772	1.70289	0.661885	1.30554	0.7568	4.35091	0.940382	0.600673
GmWDR26D	1.03348	0.701015	2.6528	0.765345	2.32009	1.43149	1.05764	0.543688	0.552552
	0.918605	0.893486	3.67442	0.694566	2.89624	1.55565	1.44478	0.7174	0.61736
	1.04791	0.740985	3.4522	0.592211	2.35248	1.24618	0.807117	0.435532	0.433524
GmHOS15C	0.914147	1.58063	7.06407	2.90224	12.4422	4.14249	3.34924	3.37253	1.69017
	1.02847	1.58063	7.94749	2.82288	13.3352	4.11388	3.06064	4.15207	1.62132
	1.05738	1.36651	7.94749	2.78401	13.9015	4.7256	3.23515	3.49146	1.8884
GmHOS15E	1.12962	0.856089	3.52063	2.87288	3.68713	1.64243	3.91542	1.03467	0.54055
	0.880157	0.850175	4.18675	3.07908	4.41526	1.56464	2.96733	1.47342	0.81932
	0.990228	0.969849	3.79956	2.39911	3.63637	1.77256	3.13652	1.08611	0.483805
GmSMU1	1.02444	1.27001	3.04162	1.8423	5.58481	2.93801	1.75099	3.62549	1.41569
	0.765695	1.22675	2.97903	1.5173	5.35731	2.43655	1.67967	2.8445	1.26708
	1.20986	1.05325	2.87755	1.40591	5.62365	2.1359	1.88972	3.35933	1.42554

## Sheet: Table S10
Table S10. RT-qPCR analysis of twelve GmGTLC genes in soybean under cold, salt, and drought stress conditions
		Cold				NaCl				Drought
Gene name	0h	3h	6h	12h	24h	3h	6h	12h	24h	0.5h	1h	3h	6h
GmTPL1	1.13851	57.5603	44.3382	53.711	118.643	30.4945	4.03848	64.9149	12.0738	11.5553	82.738	7.60604	0.979745
	0.553688	60.7761	19.8419	29.3878	147.082	22.7924	3.63968	61.4133	10.7317	19.4336	76.1345	5.41569	0.727228
	1.3078	64.1715	58.5046	34.467	109.173	21.266	6.38113	46.8663	9.2139	17.0356	104.003	4.68207	1.14908
GmTPL3	0.790465	0.820234	22.5352	48.5289	46.0174	48.3052	17.6807	15.7154	7.55504	19.4375	21.6672	10.8587	1.13874
	0.889319	1.43804	14.5617	51.296	46.6598	53.598	11.1125	28.7224	5.76548	22.0205	11.9376	35.7724	2.7084
	1.32022	0.73413	17.0785	17.7626	27.5524	18.5598	14.1635	18.0523	5.19614	5.90024	19.5276	14.6291	1.66722
GmTPL7	1.06333	4.14659	2.44855	4.43395	3.1864	0.423938	0.679208	1.88155	0.452271	1.64558	2.25833	0.502987	0.306776
	0.887976	3.89582	1.00134	4.75219	1.32127	2.28457	0.555526	2.26879	0.338038	0.869701	2.63036	0.606505	0.116246
	1.04869	4.32268	2.41484	2.01195	2.73573	1.79244	0.476955	2.3488	0.695084	1.76368	0.849837	0.303253	0.0924783
GmTPL11	1.04356	0.49136	7.3863	18.7851	13.4064	15.8329	5.6367	26.261	5.57196	22.4948	23.5587	4.56786	2.23177
	0.830193	0.891837	12.9497	16.9301	9.95107	13.4064	9.15685	15.8329	10.1837	13.1002	13.9113	4.17425	1.07787
	1.12624	0.989555	14.4686	23.7774	18.6985	22.5468	5.48257	25.0173	6.62622	15.7963	22.4429	1.35803	0.130144
GmLUG1	1.02489	0.588645	0.142477	0.286274	1.9037	0.297055	0.155193	0.482567	0.188435	0.103579	0.000206553	0.203834	0.102863
	1.03202	0.653142	0.197346	0.278446	1.87749	0.348397	0.192394	0.535442	0.171008	0.111013	0.145471	0.0681789	0.0818316
	0.943091	0.576531	0.220493	0.347593	2.51194	0.414316	0.228796	0.489304	0.225646	0.114134	0.496134	0.192839	0.0979916
GmLUG4	1.00549	1.14703	0.409302	0.475628	4.03128	0.403667	0.21682	0.454149	0.266937	0.266321	0.33016	0.241134	0.0954731
	0.931679	1.35464	0.847473	0.799908	4.92881	0.39536	0.374899	0.451012	0.21682	0.115923	0.595114	0.156899	0.111974
	1.06283	1.50306	0.65123	1.04095	5.13811	0.318914	0.168939	0.49354	0.215323	0.161683	0.423736	0.239468	0.0848606
GmLUG11	1.20246	1.64261	1.14816	1.4804	10.8477	0.503241	0.0685194	1.01348	0.200636	0.392108	1.62374	0.943431	0.121525
	0.905	1.22773	0.992626	3.17331	17.9925	0.97896	0.304108	0.66865	0.287704	0.456701	1.40379	0.172658	0.251621
	0.89254	1.40055	1.41355	1.86089	11.4663	0.503241	0.382268	0.926153	0.571433	0.322937	1.3466	0.199711	0.0807341
GmWDR26A	0.863514	1.07795	1.46574	4.81752	11.8074	1.6151	0.519414	8.4072	0.377607	0.497106	3.81485	0.569707	0.624869
	1.01276	1.0269	6.55059	2.23193	9.39325	2.62374	1.80871	1.97469	1.01745	1.22402	5.13949	1.72703	0.483512
	1.12373	0.964793	1.08796	7.50729	11.8896	1.34875	2.27357	2.93147	0.749998	1.4862	1.77969	0.527883	0.655935
GmWDR26D	1.10632	1.06125	2.54753	0.911155	5.46076	0.992474	0.540526	1.15597	0.293704	1.50431	5.27475	0.705036	0.149592
	0.923874	0.809873	3.75575	0.455577	7.83048	0.87606	0.206246	4.19625	0.660868	1.52531	4.62387	1.41007	0.244703
	0.969806	0.874038	2.49511	1.67687	4.46637	1.00633	0.253918	2.46076	0.656303	1.12436	5.42304	0.648765	0.19199
GmHOS15C	1.01148	1.45378	0.932909	0.990669	1.04958	0.450565	0.888725	2.14326	0.968042	0.218617	0.138038	0.538297	0.243694
	1.01148	1.49465	0.397715	1.84865	1.84013	1.01382	0.521164	2.05595	1.03036	0.109308	0.163022	0.422339	0.222695
	0.97703	1.23954	0.972526	1.46051	1.60193	0.817793	0.513989	2.01364	1.14325	0.105585	0.351877	0.410791	0.255809
GmHOS15E	0.949815	3.10742	0.848147	6.20051	3.42409	0.798696	1.09864	0.234185	1.41329	0.505478	0.867971	4.90999	1.01799
	1.0322	3.21701	1.62719	6.64554	3.9606	1.25329	1.40028	0.856022	0.811719	0.943255	0.452415	3.87909	0.886209
	1.01799	2.61302	3.36915	5.25025	4.80894	1.51123	0.534299	0.580641	0.659321	0.635392	0.644262	4.80894	0.750393
GmSMU1	0.988286	0.915734	0.750713	0.764718	5.15629	0.413607	0.566311	0.838762	0.307715	0.211149	0.95683	0.427205	0.183816
	0.981459	0.988286	0.799037	1.01607	6.17455	0.462118	0.57025	1.04705	0.303479	0.231059	0.782593	0.289774	0.197009
	1.03025	0.85441	0.671907	0.689203	8.2611	0.481742	0.346198	0.874381	0.2812	0.201149	0.644537	0.48734	0.227878

[truncated: 3 more sheets: Table S11, Table S12, Table S13]
